# Supplementary material for: 4-{4-Methyl-2-[(meth­yl)(2-methyl­phen­yl)amino]-1,3-thia­zol-5-yl}-N-(3-methyl­phen­yl)pyrimidin-2-amine
Source: Acta Crystallogr Sect E Struct Rep Online. 2011 Jan 8;67(Pt 2):o259. doi: 10.1107/S1600536810053560 (PMC3051713; doi:10.1107/S1600536810053560)
Supplement: Supplementary file 1 [file e-67-0o259-sup1.cif]

##############################################################################
###                                                                        ###
###        Electronic paper (Acta Crystallographica Section E)             ###
###                                                                        ###
##############################################################################
#                                                                            #
# This CIF contains the data in a paper accepted for publication in Acta     #
# Crystallographica Section E. It conforms to the requirements of Notes      #
# for Authors for Section E, and has been peer reviewed under the auspices   #
# of the IUCr Commission on Journals.                                        #
#                                                                            #
# Full details of the Crystallographic Information File format               #
# are given in the paper "The Crystallographic Information File (CIF):       #
# a New Standard Archive File for Crystallography" by S. R. Hall, F. H.      #
# Allen and I. D. Brown [Acta Cryst. (1991), A47, 655-685].                  #
#                                                                            #
# The current version of the core CIF dictionary is obtainable from          #
# ftp://ftp.iucr.org/pub/cif_core.dic. The current version number is 2.4.    #
#                                                                            #
# Software is freely available for graphical display of the structure(s) in  #
# this CIF.  For information consult the CIF home page http://www.iucr.org/  #
# cif/home.html                                                              #
#                                                                            #
# This file may be used for bona fide research purposes within the           #
# scientific community so long as proper attribution is given to the journal # 
# article from which it was obtained.                                        #
#                                                                            #
##############################################################################
                                             
data_I
_audit_creation_method     SHELXL-97
_chemical_name_systematic
;
4-{4-Methyl-2-[(methyl)(2-methylphenyl)amino]-1,3-thiazol-5-yl}-
<i>N</i>-(3-methylphenyl)pyrimidin-2-amine
;
_chemical_name_common     ?
_chemical_formula_moiety     'C23 H23 N5 S'
_chemical_formula_sum     'C23 H23 N5 S'
_chemical_formula_iupac     'C23 H23 N5 S'
_chemical_formula_weight     401.52
_chemical_melting_point     ?
_chemical_melting_point_gt     455
_chemical_melting_point_lt     458
_symmetry_cell_setting     triclinic
_symmetry_space_group_name_H-M     'P -1'
_symmetry_space_group_name_Hall     '-P 1'
loop_
    _symmetry_equiv_pos_as_xyz
    'x, y, z'
    '-x, -y, -z'
_cell_length_a     7.886(2)
_cell_length_b     9.576(3)
_cell_length_c     13.531(4)
_cell_angle_alpha     86.590(9)
_cell_angle_beta     81.657(7)
_cell_angle_gamma     85.926(8)
_cell_volume     1007.2(5)
_cell_formula_units_Z     2
_cell_measurement_reflns_used     2962
_cell_measurement_theta_min     3.05
_cell_measurement_theta_max     27.47
_cell_measurement_temperature     103(2)
_exptl_crystal_description     Chunk
_exptl_crystal_colour     Yellow
_exptl_crystal_size_max     0.53
_exptl_crystal_size_mid     0.37
_exptl_crystal_size_min     0.15
_exptl_crystal_density_diffrn     1.324
_exptl_crystal_density_meas     ?
_exptl_crystal_density_method     'not measured'
_exptl_crystal_F_000     424
_exptl_absorpt_coefficient_mu     0.180
_exptl_absorpt_correction_type     multi-scan
_exptl_absorpt_process_details     '(CrystalClear; Rigaku/MSC, 2008)'
_exptl_absorpt_correction_T_min     0.9104
_exptl_absorpt_correction_T_max     0.9734
_exptl_special_details
;
;
_diffrn_ambient_temperature     103(2)
_diffrn_radiation_type     MoK\a
_diffrn_radiation_wavelength     0.71073
_diffrn_radiation_source     'fine-focus sealed tube'
_diffrn_radiation_monochromator     graphite
_diffrn_measurement_device_type     'Rigaku FC10/Saturn724+'
_diffrn_measurement_method     'phi and omega'
_diffrn_detector_area_resol_mean     28.5714
_diffrn_reflns_number     9716
_diffrn_reflns_av_R_equivalents     0.0245
_diffrn_reflns_av_sigmaI/netI     0.0380
_diffrn_reflns_theta_min     3.21
_diffrn_reflns_theta_max     27.47
_diffrn_reflns_theta_full     27.47
_diffrn_measured_fraction_theta_max     0.981
_diffrn_measured_fraction_theta_full     0.981
_diffrn_reflns_limit_h_min     -9
_diffrn_reflns_limit_h_max     10
_diffrn_reflns_limit_k_min     -12
_diffrn_reflns_limit_k_max     12
_diffrn_reflns_limit_l_min     -17
_diffrn_reflns_limit_l_max     17
_diffrn_standards_number     0
_diffrn_standards_interval_count     0
_diffrn_standards_interval_time     0
_diffrn_standards_decay_%     0
_refine_special_details
;
Refinement of <i>F</i>^2^ against ALL reflections. The weighted <i>R</i>-factor
<i>wR</i> and goodness of fit <i>S</i> are based on <i>F</i>^2^, conventional
<i>R</i>-factors <i>R</i> are based on <i>F</i>, with <i>F</i> set to zero for
negative <i>F</i>^2^. The threshold expression of <i>F</i>^2^ >
\s(<i>F</i>^2^) is used only for calculating <i>R</i>-factors(gt) <i>etc</i>.
and is not relevant to the choice of reflections for refinement.
<i>R</i>-factors based on <i>F</i>^2^ are statistically about twice as large
as those based on <i>F</i>, and <i>R</i>- factors based on ALL data will be
even larger.
;
_reflns_number_total     4535
_reflns_number_gt     3652
_reflns_threshold_expression     I>2sigma(I)
_refine_ls_structure_factor_coef     Fsqd
_refine_ls_matrix_type     full
_refine_ls_R_factor_all     0.0673
_refine_ls_R_factor_gt     0.0530
_refine_ls_wR_factor_gt     0.1364
_refine_ls_wR_factor_ref     0.1454
_refine_ls_goodness_of_fit_ref     1.038
_refine_ls_restrained_S_all     1.038
_refine_ls_number_reflns     4535
_refine_ls_number_parameters     267
_refine_ls_number_restraints     0
_refine_ls_hydrogen_treatment     constr
_refine_ls_weighting_scheme     calc
_refine_ls_weighting_details
         'calc w=1/[\s^2^(Fo^2^)+(0.0846P)^2^+0.3916P] where P=(Fo^2^+2Fc^2^)/3'
_atom_sites_solution_hydrogens     geom
_atom_sites_solution_primary     direct
_atom_sites_solution_secondary     difmap
_refine_ls_shift/su_max     0.028
_refine_ls_shift/su_mean     0.000
_refine_diff_density_max     0.882
_refine_diff_density_min     -0.287
_refine_ls_extinction_method     none
_refine_ls_extinction_coef     ?
loop_
    _atom_type_symbol
    _atom_type_description
    _atom_type_scat_dispersion_real
    _atom_type_scat_dispersion_imag
    _atom_type_scat_source
    'C' 'C' 0.0033 0.0016
                         'International Tables Vol C Tables 4.2.6.8 and 6.1.1.4'
    'H' 'H' 0.0000 0.0000
                         'International Tables Vol C Tables 4.2.6.8 and 6.1.1.4'
    'N' 'N' 0.0061 0.0033
                         'International Tables Vol C Tables 4.2.6.8 and 6.1.1.4'
    'S' 'S' 0.1246 0.1234
                         'International Tables Vol C Tables 4.2.6.8 and 6.1.1.4'
_computing_data_collection     'CrystalClear (Rigaku/MSC, 2008)'
_computing_cell_refinement     'CrystalClear (Rigaku/MSC, 2008)'
_computing_data_reduction     'CrystalClear (Rigaku/MSC, 2008)'
_computing_structure_solution     'SHELXS97 (Sheldrick, 2008)'
_computing_structure_refinement     'SHELXL97 (Sheldrick, 2008)'
_computing_molecular_graphics     'SHELXTL (Sheldrick, 2008)'
_computing_publication_material     'publCIF (Westrip, 2010)'
loop_
    _atom_site_type_symbol
    _atom_site_label
    _atom_site_fract_x
    _atom_site_fract_y
    _atom_site_fract_z
    _atom_site_U_iso_or_equiv
    _atom_site_adp_type
    _atom_site_calc_flag
    _atom_site_refinement_flags
    _atom_site_occupancy
    _atom_site_disorder_assembly
    _atom_site_disorder_group
    S S1 0.49286(6) 0.59975(5) 0.26125(4) 0.02216(15) Uani d . 1 . .
    N N1 0.5218(2) 0.85391(18) 0.16596(14) 0.0291(4) Uani d . 1 . .
    N N2 0.7115(2) 0.78346(17) 0.28067(13) 0.0240(4) Uani d . 1 . .
    N N3 0.5942(2) 0.16585(16) 0.49627(12) 0.0200(3) Uani d . 1 . .
    N N4 0.5120(2) 0.34459(16) 0.37770(12) 0.0187(3) Uani d . 1 . .
    C C1 0.4171(3) 0.7392(2) 0.03246(17) 0.0313(5) Uani d . 1 . .
    C C2 0.2762(3) 0.7123(2) -0.01462(18) 0.0389(6) Uani d . 1 . .
    H H2 0.2943 0.6545 -0.0704 0.047 Uiso calc R 1 . .
    C C3 0.1159(4) 0.7658(3) 0.0169(2) 0.0467(7) Uani d . 1 . .
    H H3 0.0237 0.7459 -0.0171 0.056 Uiso calc R 1 . .
    C C4 0.0846(4) 0.8502(4) 0.0990(2) 0.0548(8) Uani d . 1 . .
    H H4 -0.0285 0.8877 0.1209 0.066 Uiso calc R 1 . .
    C C5 0.2161(4) 0.8783(3) 0.14753(19) 0.0430(6) Uani d . 1 . .
    H H5 0.1960 0.9358 0.2034 0.052 Uiso calc R 1 . .
    C C6 0.3856(3) 0.8205(2) 0.11364(17) 0.0313(5) Uani d . 1 . .
    C C7 0.5837(3) 0.7599(2) 0.23286(15) 0.0224(4) Uani d . 1 . .
    C C8 0.7434(3) 0.6704(2) 0.34395(15) 0.0214(4) Uani d . 1 . .
    C C9 0.6390(2) 0.56111(19) 0.34608(14) 0.0189(4) Uani d . 1 . .
    C C10 0.6291(2) 0.42802(19) 0.40239(14) 0.0179(4) Uani d . 1 . .
    C C11 0.7270(3) 0.3854(2) 0.47785(14) 0.0217(4) Uani d . 1 . .
    H H11 0.8053 0.4448 0.4987 0.026 Uiso calc R 1 . .
    C C12 0.7046(3) 0.2525(2) 0.52081(15) 0.0225(4) Uani d . 1 . .
    H H12 0.7723 0.2206 0.5713 0.027 Uiso calc R 1 . .
    C C13 0.4981(2) 0.22012(19) 0.42660(14) 0.0187(4) Uani d . 1 . .
    C C14 0.2321(2) 0.16692(19) 0.35740(14) 0.0189(4) Uani d . 1 . .
    C C15 0.1008(2) 0.0738(2) 0.37477(14) 0.0206(4) Uani d . 1 . .
    H H15 0.1113 -0.0060 0.4192 0.025 Uiso calc R 1 . .
    C C16 -0.0438(3) 0.0964(2) 0.32809(15) 0.0232(4) Uani d . 1 . .
    H H16 -0.1304 0.0310 0.3394 0.028 Uiso calc R 1 . .
    C C17 -0.0636(3) 0.2142(2) 0.26472(15) 0.0224(4) Uani d . 1 . .
    H H17 -0.1636 0.2293 0.2330 0.027 Uiso calc R 1 . .
    C C18 0.0630(3) 0.3100(2) 0.24782(14) 0.0208(4) Uani d . 1 . .
    C C19 0.2116(3) 0.2851(2) 0.29292(14) 0.0212(4) Uani d . 1 . .
    H H19 0.2997 0.3491 0.2797 0.025 Uiso calc R 1 . .
    C C20 0.5933(3) 0.6860(3) -0.0052(2) 0.0422(6) Uani d . 1 . .
    H H20A 0.6656 0.7651 -0.0242 0.063 Uiso calc R 1 . .
    H H20B 0.5914 0.6309 -0.0637 0.063 Uiso calc R 1 . .
    H H20C 0.6400 0.6267 0.0473 0.063 Uiso calc R 1 . .
    C C21 0.5830(3) 0.9947(2) 0.15159(19) 0.0368(6) Uani d . 1 . .
    H H21A 0.6440 1.0133 0.2071 0.044 Uiso calc R 1 . .
    H H21B 0.4851 1.0633 0.1495 0.044 Uiso calc R 1 . .
    H H21C 0.6612 1.0023 0.0885 0.044 Uiso calc R 1 . .
    C C22 0.8931(3) 0.6763(2) 0.40003(19) 0.0328(5) Uani d . 1 . .
    H H22A 0.9559 0.7594 0.3763 0.039 Uiso calc R 1 . .
    H H22B 0.9697 0.5919 0.3888 0.039 Uiso calc R 1 . .
    H H22C 0.8516 0.6816 0.4717 0.039 Uiso calc R 1 . .
    C C23 0.0426(3) 0.4413(2) 0.18208(16) 0.0257(4) Uani d . 1 . .
    H H23A 0.1144 0.5124 0.2003 0.031 Uiso calc R 1 . .
    H H23B -0.0780 0.4770 0.1913 0.031 Uiso calc R 1 . .
    H H23C 0.0781 0.4197 0.1119 0.031 Uiso calc R 1 . .
    N N5 0.3751(2) 0.13476(17) 0.40750(13) 0.0220(4) Uani d . 1 . .
    H H5N 0.3877 0.0470 0.4300 0.054(9) Uiso calc R 1 . .
loop_
    _atom_site_aniso_label
    _atom_site_aniso_U_11
    _atom_site_aniso_U_22
    _atom_site_aniso_U_33
    _atom_site_aniso_U_12
    _atom_site_aniso_U_13
    _atom_site_aniso_U_23
    S1 0.0269(3) 0.0208(3) 0.0217(3) -0.00942(19) -0.01263(19) 0.00710(18)
    N1 0.0400(11) 0.0213(8) 0.0299(10) -0.0104(8) -0.0187(8) 0.0105(7)
    N2 0.0274(9) 0.0211(8) 0.0258(9) -0.0085(7) -0.0101(7) 0.0045(7)
    N3 0.0207(8) 0.0191(8) 0.0211(8) -0.0012(6) -0.0070(6) 0.0029(6)
    N4 0.0191(8) 0.0181(8) 0.0196(8) -0.0038(6) -0.0052(6) 0.0015(6)
    C1 0.0364(12) 0.0273(11) 0.0297(11) -0.0028(10) -0.0069(9) 0.0078(9)
    C2 0.0550(16) 0.0320(12) 0.0347(13) -0.0160(11) -0.0228(11) 0.0133(10)
    C3 0.0469(16) 0.0523(16) 0.0453(15) -0.0117(13) -0.0219(12) 0.0092(12)
    C4 0.0339(14) 0.077(2) 0.0510(17) 0.0081(14) -0.0049(12) 0.0043(15)
    C5 0.0512(16) 0.0468(15) 0.0304(12) 0.0032(12) -0.0068(11) -0.0027(11)
    C6 0.0407(13) 0.0279(11) 0.0280(11) -0.0113(10) -0.0151(9) 0.0115(9)
    C7 0.0269(10) 0.0197(9) 0.0218(10) -0.0073(8) -0.0070(8) 0.0047(7)
    C8 0.0203(9) 0.0218(9) 0.0235(10) -0.0040(8) -0.0071(7) 0.0000(8)
    C9 0.0202(9) 0.0191(9) 0.0186(9) -0.0026(7) -0.0076(7) 0.0024(7)
    C10 0.0171(9) 0.0173(9) 0.0198(9) -0.0013(7) -0.0041(7) -0.0005(7)
    C11 0.0221(10) 0.0215(9) 0.0237(10) -0.0047(8) -0.0097(8) 0.0017(8)
    C12 0.0240(10) 0.0217(9) 0.0235(10) -0.0004(8) -0.0104(8) 0.0000(8)
    C13 0.0184(9) 0.0191(9) 0.0189(9) -0.0018(7) -0.0040(7) 0.0001(7)
    C14 0.0200(9) 0.0190(9) 0.0182(9) -0.0017(7) -0.0048(7) 0.0001(7)
    C15 0.0228(10) 0.0177(9) 0.0214(9) -0.0035(8) -0.0027(7) 0.0006(7)
    C16 0.0187(9) 0.0244(10) 0.0264(10) -0.0046(8) -0.0013(8) -0.0028(8)
    C17 0.0184(9) 0.0271(10) 0.0224(10) -0.0019(8) -0.0048(7) -0.0027(8)
    C18 0.0229(10) 0.0231(9) 0.0167(9) -0.0008(8) -0.0043(7) -0.0015(7)
    C19 0.0223(10) 0.0218(9) 0.0208(9) -0.0066(8) -0.0065(7) 0.0023(7)
    C20 0.0405(14) 0.0417(14) 0.0422(14) 0.0058(11) -0.0077(11) 0.0114(11)
    C21 0.0498(15) 0.0227(11) 0.0422(14) -0.0134(10) -0.0211(11) 0.0123(9)
    C22 0.0306(12) 0.0280(11) 0.0449(13) -0.0136(9) -0.0218(10) 0.0096(10)
    C23 0.0269(10) 0.0263(10) 0.0252(10) -0.0027(8) -0.0098(8) 0.0038(8)
    N5 0.0235(9) 0.0177(8) 0.0270(9) -0.0053(7) -0.0116(7) 0.0064(6)
_geom_special_details
;
All e.s.d.'s (except the e.s.d. in the dihedral angle between two l.s. planes)
are estimated using the full covariance matrix. The cell e.s.d.'s are taken
into account individually in the estimation of e.s.d.'s in distances, angles
and torsion angles; correlations between e.s.d.'s in cell parameters are only
used when they are defined by crystal symmetry. An approximate (isotropic)
treatment of cell e.s.d.'s is used for estimating e.s.d.'s involving l.s.
planes.
;
loop_
    _geom_bond_atom_site_label_1
    _geom_bond_atom_site_label_2
    _geom_bond_site_symmetry_2
    _geom_bond_distance
    _geom_bond_publ_flag
    S1 C7 . 1.738(2) ?
    S1 C9 . 1.7478(18) ?
    N1 C7 . 1.356(2) ?
    N1 C6 . 1.433(3) ?
    N1 C21 . 1.457(3) ?
    N2 C7 . 1.313(2) ?
    N2 C8 . 1.372(2) ?
    N3 C12 . 1.332(2) ?
    N3 C13 . 1.351(2) ?
    N4 C13 . 1.332(2) ?
    N4 C10 . 1.352(2) ?
    C1 C6 . 1.367(3) ?
    C1 C2 . 1.405(3) ?
    C1 C20 . 1.475(3) ?
    C2 C3 . 1.349(4) ?
    C2 H2 . 0.9500 ?
    C3 C4 . 1.396(4) ?
    C3 H3 . 0.9500 ?
    C4 C5 . 1.355(4) ?
    C4 H4 . 0.9500 ?
    C5 C6 . 1.432(4) ?
    C5 H5 . 0.9500 ?
    C8 C9 . 1.374(3) ?
    C8 C22 . 1.499(3) ?
    C9 C10 . 1.447(3) ?
    C10 C11 . 1.393(2) ?
    C11 C12 . 1.380(3) ?
    C11 H11 . 0.9500 ?
    C12 H12 . 0.9500 ?
    C13 N5 . 1.373(2) ?
    C14 C15 . 1.400(3) ?
    C14 C19 . 1.402(3) ?
    C14 N5 . 1.405(2) ?
    C15 C16 . 1.380(3) ?
    C15 H15 . 0.9500 ?
    C16 C17 . 1.390(3) ?
    C16 H16 . 0.9500 ?
    C17 C18 . 1.388(3) ?
    C17 H17 . 0.9500 ?
    C18 C19 . 1.397(3) ?
    C18 C23 . 1.509(3) ?
    C19 H19 . 0.9500 ?
    C20 H20A . 0.9800 ?
    C20 H20B . 0.9800 ?
    C20 H20C . 0.9800 ?
    C21 H21A . 0.9800 ?
    C21 H21B . 0.9800 ?
    C21 H21C . 0.9800 ?
    C22 H22A . 0.9800 ?
    C22 H22B . 0.9800 ?
    C22 H22C . 0.9800 ?
    C23 H23A . 0.9800 ?
    C23 H23B . 0.9800 ?
    C23 H23C . 0.9800 ?
    N5 H5N . 0.8800 ?
loop_
    _geom_angle_atom_site_label_1
    _geom_angle_atom_site_label_2
    _geom_angle_atom_site_label_3
    _geom_angle_site_symmetry_1
    _geom_angle_site_symmetry_3
    _geom_angle
    _geom_angle_publ_flag
    C7 S1 C9 . . 88.26(9) ?
    C7 N1 C6 . . 120.68(17) ?
    C7 N1 C21 . . 120.59(17) ?
    C6 N1 C21 . . 118.57(16) ?
    C7 N2 C8 . . 109.74(16) ?
    C12 N3 C13 . . 114.47(16) ?
    C13 N4 C10 . . 117.30(16) ?
    C6 C1 C2 . . 117.4(2) ?
    C6 C1 C20 . . 120.8(2) ?
    C2 C1 C20 . . 121.8(2) ?
    C3 C2 C1 . . 122.0(3) ?
    C3 C2 H2 . . 119.0 ?
    C1 C2 H2 . . 119.0 ?
    C2 C3 C4 . . 120.4(2) ?
    C2 C3 H3 . . 119.8 ?
    C4 C3 H3 . . 119.8 ?
    C5 C4 C3 . . 119.8(3) ?
    C5 C4 H4 . . 120.1 ?
    C3 C4 H4 . . 120.1 ?
    C4 C5 C6 . . 119.3(2) ?
    C4 C5 H5 . . 120.3 ?
    C6 C5 H5 . . 120.3 ?
    C1 C6 C5 . . 121.1(2) ?
    C1 C6 N1 . . 121.1(2) ?
    C5 C6 N1 . . 117.8(2) ?
    N2 C7 N1 . . 123.19(18) ?
    N2 C7 S1 . . 116.16(14) ?
    N1 C7 S1 . . 120.64(15) ?
    N2 C8 C9 . . 116.43(17) ?
    N2 C8 C22 . . 116.68(17) ?
    C9 C8 C22 . . 126.83(18) ?
    C8 C9 C10 . . 133.18(17) ?
    C8 C9 S1 . . 109.40(14) ?
    C10 C9 S1 . . 117.43(14) ?
    N4 C10 C11 . . 120.64(17) ?
    N4 C10 C9 . . 114.62(16) ?
    C11 C10 C9 . . 124.73(17) ?
    C12 C11 C10 . . 116.55(18) ?
    C12 C11 H11 . . 121.7 ?
    C10 C11 H11 . . 121.7 ?
    N3 C12 C11 . . 124.37(17) ?
    N3 C12 H12 . . 117.8 ?
    C11 C12 H12 . . 117.8 ?
    N4 C13 N3 . . 126.49(17) ?
    N4 C13 N5 . . 119.31(16) ?
    N3 C13 N5 . . 114.20(16) ?
    C15 C14 C19 . . 118.35(17) ?
    C15 C14 N5 . . 116.79(17) ?
    C19 C14 N5 . . 124.86(17) ?
    C16 C15 C14 . . 120.77(18) ?
    C16 C15 H15 . . 119.6 ?
    C14 C15 H15 . . 119.6 ?
    C15 C16 C17 . . 120.50(18) ?
    C15 C16 H16 . . 119.8 ?
    C17 C16 H16 . . 119.8 ?
    C18 C17 C16 . . 119.96(18) ?
    C18 C17 H17 . . 120.0 ?
    C16 C17 H17 . . 120.0 ?
    C17 C18 C19 . . 119.56(18) ?
    C17 C18 C23 . . 121.20(17) ?
    C19 C18 C23 . . 119.23(18) ?
    C18 C19 C14 . . 120.82(18) ?
    C18 C19 H19 . . 119.6 ?
    C14 C19 H19 . . 119.6 ?
    C1 C20 H20A . . 109.5 ?
    C1 C20 H20B . . 109.5 ?
    H20A C20 H20B . . 109.5 ?
    C1 C20 H20C . . 109.5 ?
    H20A C20 H20C . . 109.5 ?
    H20B C20 H20C . . 109.5 ?
    N1 C21 H21A . . 109.5 ?
    N1 C21 H21B . . 109.5 ?
    H21A C21 H21B . . 109.5 ?
    N1 C21 H21C . . 109.5 ?
    H21A C21 H21C . . 109.5 ?
    H21B C21 H21C . . 109.5 ?
    C8 C22 H22A . . 109.5 ?
    C8 C22 H22B . . 109.5 ?
    H22A C22 H22B . . 109.5 ?
    C8 C22 H22C . . 109.5 ?
    H22A C22 H22C . . 109.5 ?
    H22B C22 H22C . . 109.5 ?
    C18 C23 H23A . . 109.5 ?
    C18 C23 H23B . . 109.5 ?
    H23A C23 H23B . . 109.5 ?
    C18 C23 H23C . . 109.5 ?
    H23A C23 H23C . . 109.5 ?
    H23B C23 H23C . . 109.5 ?
    C13 N5 C14 . . 129.50(16) ?
    C13 N5 H5N . . 115.3 ?
    C14 N5 H5N . . 115.3 ?
loop_
    _geom_torsion_atom_site_label_1
    _geom_torsion_atom_site_label_2
    _geom_torsion_atom_site_label_3
    _geom_torsion_atom_site_label_4
    _geom_torsion_site_symmetry_1
    _geom_torsion_site_symmetry_2
    _geom_torsion_site_symmetry_3
    _geom_torsion_site_symmetry_4
    _geom_torsion
    _geom_torsion_publ_flag
    C6 C1 C2 C3 . . . . 1.2(3) ?
    C20 C1 C2 C3 . . . . -177.0(2) ?
    C1 C2 C3 C4 . . . . -0.5(4) ?
    C2 C3 C4 C5 . . . . -0.1(4) ?
    C3 C4 C5 C6 . . . . -0.1(4) ?
    C2 C1 C6 C5 . . . . -1.4(3) ?
    C20 C1 C6 C5 . . . . 176.9(2) ?
    C2 C1 C6 N1 . . . . -179.71(18) ?
    C20 C1 C6 N1 . . . . -1.4(3) ?
    C4 C5 C6 C1 . . . . 0.9(4) ?
    C4 C5 C6 N1 . . . . 179.3(2) ?
    C7 N1 C6 C1 . . . . -79.6(3) ?
    C21 N1 C6 C1 . . . . 105.1(3) ?
    C7 N1 C6 C5 . . . . 102.0(3) ?
    C21 N1 C6 C5 . . . . -73.3(3) ?
    C8 N2 C7 N1 . . . . 179.19(19) ?
    C8 N2 C7 S1 . . . . 0.2(2) ?
    C6 N1 C7 N2 . . . . 178.0(2) ?
    C21 N1 C7 N2 . . . . -6.9(3) ?
    C6 N1 C7 S1 . . . . -3.0(3) ?
    C21 N1 C7 S1 . . . . 172.13(18) ?
    C9 S1 C7 N2 . . . . 0.49(18) ?
    C9 S1 C7 N1 . . . . -178.57(19) ?
    C7 N2 C8 C9 . . . . -1.0(3) ?
    C7 N2 C8 C22 . . . . 176.42(19) ?
    N2 C8 C9 C10 . . . . -178.7(2) ?
    C22 C8 C9 C10 . . . . 4.1(4) ?
    N2 C8 C9 S1 . . . . 1.3(2) ?
    C22 C8 C9 S1 . . . . -175.77(19) ?
    C7 S1 C9 C8 . . . . -0.97(16) ?
    C7 S1 C9 C10 . . . . 179.10(16) ?
    C13 N4 C10 C11 . . . . -1.6(3) ?
    C13 N4 C10 C9 . . . . 179.50(16) ?
    C8 C9 C10 N4 . . . . -176.2(2) ?
    S1 C9 C10 N4 . . . . 3.7(2) ?
    C8 C9 C10 C11 . . . . 5.0(4) ?
    S1 C9 C10 C11 . . . . -175.12(16) ?
    N4 C10 C11 C12 . . . . 3.5(3) ?
    C9 C10 C11 C12 . . . . -177.68(18) ?
    C13 N3 C12 C11 . . . . -2.2(3) ?
    C10 C11 C12 N3 . . . . -1.5(3) ?
    C10 N4 C13 N3 . . . . -2.7(3) ?
    C10 N4 C13 N5 . . . . 176.82(18) ?
    C12 N3 C13 N4 . . . . 4.6(3) ?
    C12 N3 C13 N5 . . . . -175.00(17) ?
    C19 C14 C15 C16 . . . . 1.2(3) ?
    N5 C14 C15 C16 . . . . -179.46(18) ?
    C14 C15 C16 C17 . . . . -1.6(3) ?
    C15 C16 C17 C18 . . . . 0.2(3) ?
    C16 C17 C18 C19 . . . . 1.6(3) ?
    C16 C17 C18 C23 . . . . -177.98(18) ?
    C17 C18 C19 C14 . . . . -1.9(3) ?
    C23 C18 C19 C14 . . . . 177.62(18) ?
    C15 C14 C19 C18 . . . . 0.6(3) ?
    N5 C14 C19 C18 . . . . -178.72(18) ?
    N4 C13 N5 C14 . . . . -14.5(3) ?
    N3 C13 N5 C14 . . . . 165.06(19) ?
    C15 C14 N5 C13 . . . . -160.93(19) ?
    C19 C14 N5 C13 . . . . 18.4(3) ?
loop_
    _geom_hbond_atom_site_label_D
    _geom_hbond_atom_site_label_H
    _geom_hbond_atom_site_label_A
    _geom_hbond_site_symmetry_A
    _geom_hbond_distance_DH
    _geom_hbond_distance_HA
    _geom_hbond_distance_DA
    _geom_hbond_angle_DHA
    N5 H5N N3 2_656 0.88 2.22 3.097(2) 173
data_global
_journal_date_recd_electronic     2010-11-29
_journal_date_accepted     2010-12-21
_journal_name_full     'Acta Crystallographica, Section E'
_journal_year     2011
_journal_volume     67
_journal_issue      2
_journal_page_first     o259
_journal_page_last     o259
_journal_paper_category     QO
_journal_coeditor_code     NG5078
_publ_contact_author_name     'Dr. Hai-Bo Shi'
_publ_contact_author_address
;
Zhejiang Pharmaceutical College, Ningbo,
315100, People's Republic of China
;
_publ_contact_author_email     'nbblconba_shb@sohu.com'
_publ_contact_author_fax     ?
_publ_contact_author_phone     ?
_publ_section_title
;\
4-{4-Methyl-2-[(methyl)(2-methylphenyl)amino]-1,3-thiazol-5-yl}-<i>N</i>-(3-\
methylphenyl)pyrimidin-2-amine
;
loop_
    _publ_author_name
    _publ_author_address
    'Shi, Hai-Bo'
;
Zhejiang Pharmaceutical College,
Ningbo 315100, People's Republic of China
and
College of Pharmaceutical Science,
Zhejiang University of Technology,
Hangzhou 310032, People's Republic of China
;
    'Xu, Feng'
;
Taizhou Vocational & Technical College,
Taizhou 318000, People's Republic of China
;
    'Li, Hai-Bo'
;
Nantong Center for Disease Control and Prevention,
Nantong 226007, People's Republic of China
;
    'Hu, Wei-Xiao'
;
College of Pharmaceutical Science,
Zhejiang University of Technology,
Hangzhou 310032, People's Republic of China
;
