# Supplementary material for: 4-{4-Methyl-2-[(meth­yl)(2-methyl­phen­yl)amino]-1,3-thia­zol-5-yl}-N-(3-methyl­phen­yl)pyrimidin-2-amine
Source: Acta Crystallogr Sect E Struct Rep Online. 2011 Jan 8;67(Pt 2):o259. doi: 10.1107/S1600536810053560 (PMC3051713; doi:10.1107/S1600536810053560)
Supplement: Supplementary file 2 [file e-67-0o259-Isup2.hkl]

#
# h,k,l, Fc-squared, Fo-squared, sigma(Fo-squared) and status flag
#
data_I
_shelx_title ' BO747 in P-1'
_shelx_refln_list_code          4
_shelx_F_calc_maximum      201.51
_exptl_crystal_F_000       424.00
_reflns_d_resolution_high  0.7703
 
loop_
 _symmetry_equiv_pos_as_xyz
 'x, y, z'
 '-x, -y, -z'
 
_cell_length_a     7.8858
_cell_length_b     9.5765
_cell_length_c    13.5308
_cell_angle_alpha  86.590
_cell_angle_beta   81.657
_cell_angle_gamma  85.926
 
_shelx_F_squared_multiplier     1.000
 
loop_
 _refln_index_h
 _refln_index_k
 _refln_index_l
 _refln_F_squared_calc
 _refln_F_squared_meas
 _refln_F_squared_sigma
 _refln_observed_status
   2   0   0     2213.66     2243.82     13.82 o
   3   0   0       27.17       32.36      1.95 o
   4   0   0      166.20      215.06      4.02 o
   5   0   0      368.13      412.55     16.26 o
   6   0   0      189.71      172.85      6.47 o
   7   0   0      438.62      421.98     10.22 o
   8   0   0      223.19      229.96      7.75 o
   9   0   0      355.03      358.14     14.64 o
  10   0   0      107.12      109.20      9.98 o
 -10   1   0       18.65       14.04      6.51 o
  -9   1   0       78.95       76.45      9.24 o
  -8   1   0      168.79      139.60     10.53 o
  -7   1   0       11.43       14.21      3.90 o
  -6   1   0       96.21      106.98      5.29 o
  -5   1   0      218.10      201.26      5.00 o
  -4   1   0      542.42      570.66      5.91 o
  -3   1   0       15.17       19.38      1.27 o
  -2   1   0       46.08       39.28      1.54 o
  -1   1   0      506.85      549.47      3.14 o
   1   1   0      260.58      273.40      6.13 o
   2   1   0       46.00       73.67      2.53 o
   3   1   0      135.20       90.03      2.55 o
   4   1   0      272.71      262.88      4.12 o
   5   1   0      268.61      278.11      6.14 o
   6   1   0      427.99      491.71     12.88 o
   7   1   0      144.15      159.40      8.55 o
   8   1   0       23.33       23.95      4.42 o
   9   1   0       48.73       37.00      4.66 o
  10   1   0       17.46       10.81      8.59 o
  -9   2   0      109.94       99.04      9.42 o
  -8   2   0        5.18        5.17      2.70 o
  -7   2   0        9.78        7.84      2.29 o
  -6   2   0        7.22        7.59      1.59 o
  -5   2   0        0.77        2.23      2.70 o
  -4   2   0      327.64      340.55      4.80 o
  -3   2   0      400.82      397.70      3.60 o
  -2   2   0      143.68      119.44      3.10 o
  -1   2   0        0.95       10.63      0.60 o
   0   2   0     7015.54     7858.88     25.71 o
   1   2   0      673.90      698.34      3.00 o
   2   2   0     2183.55     2371.11     18.06 o
   3   2   0      697.52      758.74      4.78 o
   4   2   0        0.08        5.58      3.13 o
   5   2   0       71.01      114.88      8.87 o
   6   2   0     1160.29     1132.66     24.31 o
   7   2   0       98.67       97.82      7.18 o
   8   2   0      119.58      121.70      6.95 o
   9   2   0       18.86       22.98      6.24 o
  10   2   0        1.40        9.29      4.20 o
  -9   3   0        2.85        6.74      5.08 o
  -8   3   0        1.49       -0.60      4.20 o
  -7   3   0        4.49        5.59      4.34 o
  -6   3   0        0.04        1.73      2.63 o
  -5   3   0      401.35      419.25      4.88 o
  -4   3   0      493.22      542.40      5.06 o
  -3   3   0       11.29        5.27      2.29 o
  -2   3   0        1.27        0.55      1.20 o
  -1   3   0       21.62       20.39      0.90 o
   0   3   0       22.31       18.72      0.94 o
   1   3   0        0.78        0.09      0.77 o
   2   3   0       30.79       27.04      1.11 o
   3   3   0      978.70     1001.73      7.33 o
   4   3   0        0.22        1.94      1.39 o
   5   3   0       29.64       43.12      2.34 o
   6   3   0        6.01        8.79      4.92 o
   7   3   0      101.44       99.54      6.89 o
   8   3   0        0.13        1.41      3.63 o
   9   3   0        6.21        9.68      4.28 o
  -9   4   0        1.37       -2.96      4.90 o
  -8   4   0      210.57      236.51     12.38 o
  -7   4   0       11.23        9.01      5.54 o
  -6   4   0       41.13       50.58      7.30 o
  -5   4   0       42.69       46.38      6.56 o
  -4   4   0      342.53      309.03      9.26 o
  -3   4   0     1449.24     1537.18     26.01 o
  -2   4   0       73.45       69.84      2.71 o
  -1   4   0      972.56     1094.41      5.27 o
   0   4   0      304.95      356.28      3.22 o
   1   4   0        3.20        5.29      0.96 o
   2   4   0      863.97     1004.57      7.38 o
   3   4   0       99.96       96.26      2.09 o
   4   4   0      189.31      211.38      6.49 o
   5   4   0      125.54      122.69      7.48 o
   6   4   0      190.58      199.04      9.17 o
   7   4   0     1041.47     1079.77     21.20 o
   8   4   0      138.62      134.42      7.35 o
   9   4   0      158.75      173.44      8.90 o
  -8   5   0       60.52       70.12      9.52 o
  -6   5   0      173.30      164.36     11.09 o
  -5   5   0       89.07       99.96      9.75 o
  -4   5   0       64.12       85.01      9.17 o
  -3   5   0        0.52        1.68      2.04 o
  -2   5   0      218.82      185.64      3.28 o
  -1   5   0     1849.97     1923.88     18.39 o
   0   5   0      420.71      445.15      4.19 o
   1   5   0      959.72     1089.99      7.27 o
   2   5   0      420.22      434.76      4.92 o
   3   5   0      210.42      224.19      4.88 o
   4   5   0      146.22      148.71      6.27 o
   5   5   0      175.70      192.09      9.47 o
   6   5   0       80.72       64.28      5.24 o
   7   5   0       68.32       64.48      5.59 o
   8   5   0       71.31       76.90      5.77 o
   9   5   0       56.48       52.76      9.08 o
  -8   6   0        7.12        8.82      4.85 o
  -7   6   0        0.41        3.60      4.94 o
  -6   6   0      271.18      259.88     12.66 o
  -5   6   0       50.88       40.28      7.16 o
  -4   6   0       38.26       38.33      4.60 o
  -3   6   0      146.79      153.85      6.70 o
  -2   6   0       74.23       70.90      1.59 o
  -1   6   0       39.21       48.70      1.84 o
   0   6   0       72.37       63.69      1.87 o
   1   6   0       18.52       22.88      1.54 o
   2   6   0       41.47       44.56      1.64 o
   3   6   0      166.50      166.58      6.14 o
   4   6   0       88.94       89.11      6.56 o
   5   6   0      191.73      191.57      8.17 o
   6   6   0       39.65       54.21      5.26 o
   7   6   0       33.80       39.78      5.33 o
   8   6   0       42.41       60.22      5.62 o
   9   6   0      131.25      127.05     14.30 o
  -6   7   0        8.05        7.30      5.31 o
  -5   7   0      634.49      686.80     21.06 o
  -4   7   0        0.25        4.90      4.85 o
  -3   7   0        0.03        3.02      2.50 o
  -2   7   0       59.66       52.63      2.85 o
  -1   7   0        4.71       10.08      1.49 o
   0   7   0      279.60      248.64      7.26 o
   1   7   0      916.36      898.40     10.29 o
   2   7   0       82.26       87.62      3.09 o
   3   7   0       75.33       76.35      5.96 o
   4   7   0      162.39      151.67      7.32 o
   5   7   0       13.63       13.07     12.47 o
   6   7   0       24.96       22.46      5.50 o
   7   7   0       93.73       80.48      5.48 o
   8   7   0       33.90       27.96      5.04 o
  -7   8   0      127.27      130.91     11.92 o
  -6   8   0      135.78      136.22     10.07 o
  -5   8   0        3.53        8.27      4.90 o
  -4   8   0       34.75       39.40      6.51 o
  -3   8   0       63.04       76.73      5.82 o
  -2   8   0      118.96      107.15      2.95 o
  -1   8   0      364.20      339.73     10.92 o
   0   8   0        1.18        3.58      2.55 o
   1   8   0       49.11       47.64      3.06 o
   2   8   0       84.45       83.33      3.40 o
   3   8   0       61.30       61.69      7.48 o
   4   8   0      126.65      107.19      8.36 o
   5   8   0       12.83       12.51      3.96 o
   6   8   0       39.35       32.97      5.12 o
   7   8   0        0.00        0.98      3.35 o
   8   8   0       20.09       23.51      6.98 o
  -5   9   0        4.74        7.02      4.62 o
  -4   9   0       86.30       71.78      7.53 o
  -3   9   0      125.42      111.00      6.79 o
  -2   9   0       49.96       51.28      3.77 o
  -1   9   0       14.08       15.33      2.04 o
   0   9   0       15.42       15.59      2.31 o
   1   9   0      170.78      160.44      4.31 o
   2   9   0      176.44      151.26      5.53 o
   3   9   0       50.58       55.91      5.04 o
   4   9   0       11.95       19.46      5.59 o
   5   9   0        5.49        9.48      4.36 o
   6   9   0       73.17       71.43      7.67 o
   7   9   0        0.42        3.79      7.21 o
  -5  10   0        6.44        6.47      3.14 o
  -3  10   0        0.22        0.05      1.39 o
   0  10   0        9.90        9.99      2.30 o
   1  10   0       45.88       43.40      3.80 o
   2  10   0      331.15      334.18     18.50 o
   3  10   0      145.18      138.58      9.28 o
   4  10   0       73.83       90.17     10.58 o
   5  10   0      134.06      139.04     10.90 o
   6  10   0       44.45       52.61      9.52 o
   1  11   0       97.01       87.07      6.19 o
   2  11   0        5.68        2.08      3.28 o
   3  11   0       58.31       62.55      7.30 o
   4  11   0        8.54       11.55      7.02 o
   5  11   0      389.41      418.10     15.61 o
   2  12   0       10.14        8.92      5.59 o
   3  12   0        6.75        7.34      4.20 o
  -2 -12   1       61.94       63.01      8.04 o
  -5 -11   1       39.42       36.45      7.44 o
  -4 -11   1       55.13       63.75      9.79 o
  -3 -11   1        5.61        6.98      4.16 o
  -2 -11   1       30.18       34.46      5.87 o
  -1 -11   1       15.64       18.29      4.39 o
  -6 -10   1        3.90       -2.73      6.33 o
  -5 -10   1        6.87        1.29      6.37 o
  -4 -10   1      135.03      156.73     10.21 o
  -3 -10   1       38.30       34.60      6.33 o
  -2 -10   1        7.56        5.97      2.55 o
  -1 -10   1       32.39       31.92      3.19 o
   0 -10   1        3.90        9.05      2.71 o
   1 -10   1       52.83       50.11      3.31 o
   2 -10   1       49.84       42.52      7.83 o
   3 -10   1       50.65       80.02     25.01 o
   4 -10   1        3.33       -0.60      1.94 o
   5 -10   1        9.49        9.42      3.74 o
  -7  -9   1       20.48       25.27      7.58 o
  -6  -9   1      120.52      123.71     10.86 o
  -5  -9   1       63.77       74.37     10.30 o
  -4  -9   1        7.64        8.85      3.67 o
  -3  -9   1        5.52        2.08      2.21 o
  -2  -9   1        3.94        1.83      1.65 o
  -1  -9   1      461.34      501.51      6.73 o
   0  -9   1       28.18       23.27      2.87 o
   1  -9   1       65.56       56.51      2.88 o
   2  -9   1       31.56       28.93      8.13 o
   3  -9   1       41.00       48.20      4.04 o
   4  -9   1       25.95       38.87      7.14 o
   5  -9   1       35.36       31.60      6.24 o
   6  -9   1       18.81       15.75      4.90 o
  -8  -8   1       50.55       45.64      9.65 o
  -7  -8   1      123.70      121.20     17.69 o
  -6  -8   1      177.36      170.99      6.77 o
  -5  -8   1      139.75      149.40     11.48 o
  -4  -8   1      267.56      290.11      7.81 o
  -3  -8   1        3.58        3.02      1.38 o
  -2  -8   1      940.56      912.63      9.75 o
  -1  -8   1      162.26      150.37      4.98 o
   0  -8   1       38.68       35.18      4.16 o
   1  -8   1      138.87      137.43      6.04 o
   2  -8   1      449.70      457.12     11.84 o
   3  -8   1      214.52      187.16      6.64 o
   4  -8   1      184.18      183.49     10.69 o
   5  -8   1      360.65      368.95     13.21 o
   6  -8   1      208.02      239.98     11.09 o
   7  -8   1       14.01       12.15      4.39 o
  -8  -7   1        5.80        4.64      3.53 o
  -7  -7   1        7.01       14.33      3.40 o
  -6  -7   1       65.06       54.68      4.95 o
  -5  -7   1       52.64       55.62      5.47 o
  -4  -7   1     2027.20     2003.46     25.15 o
  -3  -7   1     1513.09     1490.93     31.66 o
  -2  -7   1     1088.46     1030.30     13.07 o
  -1  -7   1        6.57        9.16      1.67 o
   0  -7   1      562.70      529.53      5.77 o
   1  -7   1      697.55      741.62     11.75 o
   2  -7   1       77.75       83.06      2.57 o
   3  -7   1       30.61       31.36      4.69 o
   4  -7   1       84.88       67.73      6.04 o
   6  -7   1       10.06        8.31      4.02 o
   7  -7   1       65.63       60.47      7.02 o
   8  -7   1        3.12        6.05      4.62 o
  -9  -6   1        1.21        5.28      3.50 o
  -8  -6   1       10.19        9.81      3.93 o
  -7  -6   1        0.03        1.96      3.44 o
  -6  -6   1      238.86      199.62     23.00 o
  -5  -6   1      102.51      105.16      8.27 o
  -4  -6   1        1.72        2.17      0.98 o
  -3  -6   1      192.87      188.58      4.38 o
  -2  -6   1       10.33       11.47      1.32 o
  -1  -6   1       37.65       39.15      1.84 o
   0  -6   1      101.33       82.45      2.18 o
   1  -6   1       78.38       57.30      1.86 o
   2  -6   1        1.46        0.67      1.08 o
   3  -6   1        8.68        8.05      2.57 o
   4  -6   1      120.27      127.30      6.19 o
   5  -6   1        0.64        6.56      4.56 o
   6  -6   1       70.79       63.29      7.58 o
   7  -6   1        3.43        4.85      4.43 o
   8  -6   1       29.15       23.93      9.01 o
  -9  -5   1      142.82      137.15      7.12 o
  -8  -5   1        6.32        8.13      3.78 o
  -7  -5   1        1.98        0.63      3.54 o
  -6  -5   1      178.87      183.22      7.68 o
  -5  -5   1        0.32        1.79      3.60 o
  -4  -5   1      408.86      386.01      9.76 o
  -3  -5   1        0.58        0.98      0.86 o
  -2  -5   1      113.86      117.08      2.96 o
  -1  -5   1      117.71      109.26      2.28 o
   0  -5   1       19.77       23.23      1.18 o
   1  -5   1     2473.82     2843.68     27.05 o
   2  -5   1      203.76      187.96      2.89 o
   3  -5   1      135.73      126.93      6.33 o
   4  -5   1       31.94       33.62      5.24 o
   5  -5   1       62.72       66.92      6.23 o
   6  -5   1       76.85       86.98      7.67 o
   7  -5   1       50.90       62.96      7.67 o
   8  -5   1        9.50        7.71      5.73 o
   9  -5   1        1.57        0.69      4.99 o
  -9  -4   1       22.15       28.20      5.22 o
  -8  -4   1       57.34       59.77      6.14 o
  -7  -4   1       12.48        8.84      4.34 o
  -6  -4   1        7.76        8.40      5.22 o
  -5  -4   1       13.42       13.67      2.42 o
  -4  -4   1        4.80        3.25      1.31 o
  -3  -4   1      200.69      189.97      3.44 o
  -2  -4   1     1270.05     1357.20     17.40 o
  -1  -4   1     1251.66     1380.98      7.79 o
   0  -4   1     2682.10     3172.18     15.44 o
   1  -4   1      651.85      681.59      4.48 o
   2  -4   1       19.94       18.41      1.25 o
   3  -4   1       28.97       33.30      3.53 o
   4  -4   1       47.63       50.54      4.70 o
   5  -4   1       30.97       27.30      7.11 o
   8  -4   1       16.47       13.86      5.91 o
   9  -4   1       41.64       41.07      6.79 o
  -9  -3   1       22.02       20.32      4.81 o
  -8  -3   1      161.66      173.13      7.90 o
  -7  -3   1      973.06      993.00     16.67 o
  -6  -3   1      375.06      347.61     14.04 o
  -5  -3   1      585.29      540.84     10.11 o
  -4  -3   1      442.04      407.14      6.95 o
  -3  -3   1     2245.65     2677.58     53.98 o
  -2  -3   1      190.05      157.08      2.33 o
  -1  -3   1     1006.45     1131.69      5.71 o
   0  -3   1       13.98        7.78      0.95 o
   1  -3   1      109.77      100.27      1.84 o
   2  -3   1      352.14      311.69      3.88 o
   3  -3   1     2152.10     2109.71     33.88 o
   4  -3   1     1334.16     1442.98     29.75 o
   5  -3   1     1087.32     1083.96     15.07 o
   6  -3   1      288.30      294.21     13.42 o
   7  -3   1      113.19      102.27      9.01 o
   8  -3   1        7.73       10.76      4.34 o
   9  -3   1       46.63       44.72      7.99 o
  -9  -2   1       15.18       19.52      4.43 o
  -8  -2   1       96.34       76.18      6.35 o
  -7  -2   1      136.18      131.40      7.56 o
  -6  -2   1        9.34       10.06      2.21 o
  -5  -2   1       92.40       71.88      4.07 o
  -4  -2   1     1079.72     1169.69     12.13 o
  -3  -2   1      124.16      128.86      2.82 o
  -2  -2   1      201.20      219.87      5.65 o
  -1  -2   1       78.03      111.83      2.90 o
   0  -2   1        0.56        2.39      1.18 o
   1  -2   1     1116.36      964.91      4.42 o
   2  -2   1       15.42       22.30      1.25 o
   3  -2   1      413.62      384.63      3.17 o
   4  -2   1      217.48      211.96      4.50 o
   5  -2   1      495.74      458.63      8.97 o
   6  -2   1      321.24      311.81      5.72 o
   7  -2   1       31.22       23.32      3.02 o
   8  -2   1       72.67       77.65      8.36 o
   9  -2   1       25.29       29.89      7.02 o
 -10  -1   1       25.98       20.10      6.24 o
  -9  -1   1        2.34        3.42      3.29 o
  -8  -1   1      226.65      233.77      9.82 o
  -7  -1   1     1136.99     1198.78     32.45 o
  -6  -1   1       23.12       20.08      4.19 o
  -5  -1   1      149.82      155.30      7.76 o
  -4  -1   1       21.80       27.64      3.20 o
  -3  -1   1       42.84       51.17      2.41 o
  -2  -1   1      310.68      281.76      4.21 o
   1  -1   1      220.74      232.46      4.99 o
   2  -1   1      760.87      690.26      5.00 o
   3  -1   1      142.38      163.06      2.70 o
   4  -1   1        0.19        0.89      0.86 o
   5  -1   1      464.11      546.07      8.25 o
   6  -1   1       11.47       11.11      3.11 o
   7  -1   1      100.93      105.26      4.56 o
   8  -1   1       81.75       86.43      7.67 o
   9  -1   1        4.43        3.14      5.08 o
  10  -1   1       38.08       41.39      7.62 o
 -10   0   1        0.01        4.11      5.59 o
  -9   0   1       15.92       13.34      3.20 o
  -8   0   1      384.17      386.93     17.28 o
  -7   0   1       57.42       56.37      5.31 o
  -6   0   1        5.73       11.54      4.97 o
  -5   0   1      102.55       70.45      7.62 o
  -4   0   1      285.66      224.58      3.48 o
  -3   0   1       87.88      110.67      2.60 o
  -2   0   1     2314.59     2461.77     19.44 o
  -1   0   1       88.47       51.97      1.18 o
   2   0   1      314.97      366.48      4.38 o
   3   0   1       43.57       44.14      1.59 o
   4   0   1        2.54        1.89      1.17 o
   5   0   1      105.71      108.22      5.24 o
   6   0   1      223.31      229.04      8.15 o
   7   0   1       64.09       69.39     12.33 o
   8   0   1        0.78        2.22      2.69 o
   9   0   1       50.49       45.73      4.62 o
  10   0   1       18.84       13.17      7.48 o
  -9   1   1        4.42        6.24      5.87 o
  -8   1   1      127.26      137.24      9.79 o
  -7   1   1        4.65       10.51      3.51 o
  -6   1   1       66.79       58.37      3.92 o
  -5   1   1      543.32      581.69     10.10 o
  -4   1   1       18.97       26.34      2.07 o
  -3   1   1      632.05      588.84      4.35 o
  -2   1   1     1816.66     2063.58      8.16 o
   1   1   1     3098.21     3272.62     20.60 o
   2   1   1      590.52      509.64      5.55 o
   3   1   1        2.80        7.76      1.35 o
   4   1   1      246.39      244.45      3.46 o
   5   1   1       14.24       13.72      2.29 o
   6   1   1       33.27       21.93      4.94 o
   7   1   1      109.55      115.57      6.46 o
   8   1   1       86.43       85.17      5.77 o
   9   1   1        0.80        7.06      3.85 o
  10   1   1       64.07       54.01      4.92 o
  -9   2   1        2.77        1.06      4.53 o
  -8   2   1       13.87       13.07      4.48 o
  -7   2   1      113.02      135.28      6.19 o
  -6   2   1      241.94      218.72      4.51 o
  -5   2   1      142.33      127.55      4.83 o
  -4   2   1      340.07      365.98      5.54 o
  -3   2   1        3.63        7.27      1.30 o
  -2   2   1        9.36       12.03      0.92 o
  -1   2   1      351.40      359.27      2.19 o
   0   2   1      273.54      248.74      3.75 o
   1   2   1      967.38      916.21      7.20 o
   2   2   1     1156.40     1113.22     11.55 o
   3   2   1       22.63        6.81      1.00 o
   4   2   1       58.34       59.52      2.35 o
   5   2   1       34.60       35.80      8.22 o
   6   2   1      269.38      250.57      8.98 o
   7   2   1        0.20        3.39      4.19 o
   8   2   1      389.73      417.62     11.93 o
   9   2   1       17.09       25.50      6.28 o
  10   2   1        3.02        6.99      3.45 o
  -9   3   1       10.86       16.35      6.84 o
  -8   3   1       60.26       49.24      7.39 o
  -7   3   1       18.22       21.94      6.01 o
  -6   3   1       74.24       83.12      4.01 o
  -5   3   1      231.36      240.92      7.65 o
  -4   3   1      201.71      206.26      3.71 o
  -3   3   1       42.10       38.31      1.19 o
  -2   3   1      217.85      234.65      2.78 o
  -1   3   1     2490.55     2715.68     12.91 o
   0   3   1       67.96       74.79      1.45 o
   1   3   1     2101.61     2132.60     13.04 o
   2   3   1        0.83        0.90      1.20 o
   3   3   1      599.90      597.49      7.24 o
   4   3   1       51.18       37.33      5.27 o
   5   3   1        6.12        3.88      0.94 o
   6   3   1      260.91      246.02      5.62 o
   7   3   1      706.50      719.43     13.34 o
   8   3   1        3.30        5.12      4.17 o
   9   3   1       41.51       33.59      5.59 o
  10   3   1       49.13       43.02      5.75 o
  -8   4   1        6.12        7.90      4.80 o
  -7   4   1      214.23      240.25     13.12 o
  -6   4   1      132.80      157.01     10.25 o
  -5   4   1      174.01      198.91     11.36 o
  -4   4   1      140.01      134.79      7.99 o
  -3   4   1       59.96       47.49      5.73 o
  -2   4   1       55.37       63.75      1.61 o
  -1   4   1      176.13      154.77      2.45 o
   0   4   1       10.22       11.48      1.09 o
   1   4   1     1463.16     1541.41     13.09 o
   2   4   1      386.44      441.44      9.82 o
   3   4   1      527.79      660.17     13.40 o
   4   4   1      262.62      278.27      8.11 o
   5   4   1      524.14      539.75     10.80 o
   6   4   1      587.84      570.59     11.99 o
   7   4   1       17.33       11.87      6.88 o
   8   4   1       28.21       29.48      5.95 o
   9   4   1        4.09        1.56      3.89 o
  -8   5   1        7.46        7.67      5.17 o
  -7   5   1       25.94       30.90      6.33 o
  -6   5   1        3.23        7.62      6.14 o
  -2   5   1       25.93       23.31      1.43 o
  -1   5   1      117.83      111.42      2.20 o
   0   5   1      218.09      192.35      4.10 o
   1   5   1       49.93       32.94      1.26 o
   2   5   1       48.03       30.28      1.61 o
   3   5   1      342.07      416.29      7.21 o
   4   5   1      454.64      448.09     14.04 o
   5   5   1       37.53       34.16      5.03 o
   6   5   1        1.90        0.65      4.30 o
   7   5   1        0.08        1.23      4.16 o
   8   5   1        1.16        6.96      4.62 o
   9   5   1       35.26       52.28      6.45 o
  -8   6   1        0.52        6.74      4.94 o
  -7   6   1       38.22       44.48      6.93 o
  -6   6   1      220.44      232.49     12.43 o
  -5   6   1       23.97       29.01      7.81 o
  -4   6   1       74.32       76.36      8.55 o
  -3   6   1       42.01       45.87      6.61 o
  -2   6   1       33.28       38.86      1.52 o
  -1   6   1       35.68       32.77      1.77 o
   0   6   1      198.16      215.49      3.82 o
   1   6   1      461.19      435.31     11.94 o
   2   6   1      127.82      104.81      3.83 o
   3   6   1      288.62      323.82     10.07 o
   4   6   1        1.17        1.18      3.73 o
   5   6   1        0.57        4.25      4.01 o
   6   6   1       29.02       24.58      5.73 o
   7   6   1        3.14        5.68      4.05 o
   8   6   1       48.20       53.10      5.86 o
   9   6   1       52.12       64.21      5.94 o
  -7   7   1       71.10       61.58      7.21 o
  -6   7   1        4.02        2.77      3.83 o
  -5   7   1       16.08       20.28      5.17 o
  -4   7   1       28.78       44.99      7.48 o
  -3   7   1      155.43      177.84     11.13 o
  -2   7   1        1.44        2.01      0.98 o
  -1   7   1      216.42      227.35      4.93 o
   0   7   1       31.17       24.34      3.14 o
   1   7   1       97.41      107.08      4.14 o
   2   7   1      130.36      127.52      3.60 o
   3   7   1        0.24        2.77      4.18 o
   4   7   1       14.21       18.20      8.04 o
   5   7   1      167.63      114.21     18.41 o
   6   7   1      304.95      331.47      9.90 o
   7   7   1       33.75       37.25      5.29 o
   8   7   1       51.21       58.42      8.64 o
  -7   8   1      202.52      205.24     12.10 o
  -6   8   1        4.61       19.77      5.91 o
  -5   8   1      299.51      303.35     12.43 o
  -4   8   1        5.96        6.47      4.53 o
  -3   8   1      418.82      435.05     14.00 o
  -2   8   1      636.85      651.00     25.06 o
  -1   8   1       36.80       33.18      4.04 o
   0   8   1      266.92      265.83      6.87 o
   1   8   1      126.34      131.93      5.62 o
   2   8   1     1402.48     1517.36     17.18 o
   3   8   1      301.81      307.36     12.20 o
   4   8   1       11.63       11.23      4.40 o
   5   8   1       13.01       17.11      4.57 o
   6   8   1      282.07      291.26      9.01 o
   7   8   1       96.98      128.50      7.36 o
   8   8   1      106.46      122.02      8.62 o
  -6   9   1      315.77      351.58     14.69 o
  -5   9   1       30.65       36.31      5.87 o
  -4   9   1        0.62        2.86      3.28 o
  -3   9   1       13.01       17.60      4.53 o
  -2   9   1        7.42       12.52      5.59 o
  -1   9   1        4.30        3.69      1.96 o
   0   9   1        0.23        3.88      3.03 o
   1   9   1      704.67      758.36     11.64 o
   2   9   1      115.56      135.77      5.77 o
   3   9   1      189.04      226.00      9.91 o
   4   9   1       91.54      108.56      6.30 o
   5   9   1      195.70      186.98      7.23 o
   6   9   1       50.23       53.54      5.40 o
   7   9   1       10.17        6.22      5.52 o
  -5  10   1        1.42        1.25      3.14 o
  -4  10   1       36.00       32.10      6.01 o
  -3  10   1       11.60       10.12      6.33 o
  -2  10   1      227.24      249.12     12.38 o
  -1  10   1       34.79       30.16      4.02 o
   0  10   1       87.46       75.59      3.82 o
   1  10   1       14.38       15.31      3.17 o
   2  10   1       86.98       91.12      4.73 o
   3  10   1        4.90        4.13      2.58 o
   4  10   1      103.83       96.57      5.63 o
   5  10   1        0.15        8.45      5.96 o
   6  10   1       24.80       37.69     11.09 o
  -4  11   1       13.07        9.19      7.21 o
  -3  11   1       39.43       20.19     13.44 o
  -2  11   1       63.84       49.01      5.13 o
   0  11   1       25.56       31.23      5.08 o
   1  11   1      141.58      157.06      8.36 o
   2  11   1        3.69        6.84      5.13 o
   3  11   1        0.09        9.24      7.02 o
   4  11   1        7.70       14.69      4.76 o
   5  11   1       62.07       56.17     10.30 o
   2  12   1      121.18      113.04      8.68 o
   3  12   1       63.31       61.48      8.41 o
  -2 -12   2       38.18       33.26      5.50 o
   0 -12   2        0.61        8.08      5.40 o
   1 -12   2        9.69       18.94      5.40 o
  -4 -11   2      126.21      122.55     10.07 o
  -3 -11   2      191.88      196.23     11.09 o
  -2 -11   2       65.24       81.58      7.30 o
  -1 -11   2      259.16      246.73     14.27 o
   0 -11   2      110.45      123.52      8.50 o
   1 -11   2       42.31       48.78      7.25 o
   2 -11   2       70.15       70.45      7.76 o
   3 -11   2        9.60       13.21      6.47 o
  -6 -10   2      194.18      203.57     11.96 o
  -5 -10   2       27.47       30.76      8.13 o
  -4 -10   2        1.64        2.86      5.08 o
  -3 -10   2       41.88       39.26      7.02 o
  -2 -10   2      137.33      156.39      5.83 o
  -1 -10   2       97.22      106.32      4.37 o
   0 -10   2       64.07       65.38      4.33 o
   1 -10   2      254.08      248.52     10.30 o
   2 -10   2      260.07      266.12     11.83 o
   3 -10   2       74.01       84.30      9.89 o
   4 -10   2       76.92      103.84      9.70 o
  -7  -9   2      102.48       95.76     10.53 o
  -6  -9   2       71.46       78.02      9.28 o
  -5  -9   2       10.29        9.61      6.14 o
  -4  -9   2       12.76       19.40      9.15 o
  -3  -9   2      125.18      129.73      5.01 o
  -2  -9   2       81.84       91.55      4.07 o
  -1  -9   2      139.87      122.48      3.60 o
   0  -9   2       98.16       75.35      3.96 o
   1  -9   2      119.43      111.34      5.05 o
   2  -9   2       14.61       10.49      8.78 o
   3  -9   2      192.74      207.96     13.53 o
   4  -9   2        5.96        9.52      6.33 o
   5  -9   2      115.66      120.01      9.15 o
  -7  -8   2        1.72       -0.74      5.68 o
  -6  -8   2       47.11       44.65      4.85 o
  -5  -8   2        9.86        9.27      3.33 o
  -4  -8   2       29.85       34.23      4.09 o
  -3  -8   2       24.65       25.89      2.40 o
  -2  -8   2      391.12      446.25     11.51 o
  -1  -8   2       92.09       78.22      5.71 o
   0  -8   2        9.24       12.34      2.34 o
   1  -8   2      183.42      173.79      4.89 o
   2  -8   2       93.28       86.50      5.35 o
   3  -8   2       85.36       81.99     27.62 o
   4  -8   2       52.24       54.35      4.99 o
   5  -8   2      324.35      328.02     17.05 o
   6  -8   2       13.83        3.33      2.74 o
   7  -8   2        0.97        4.67      4.34 o
  -8  -7   2      119.72      121.93     14.50 o
  -7  -7   2      189.60      182.66      7.49 o
  -6  -7   2        9.85       10.54      4.10 o
  -5  -7   2        0.07        3.83      2.71 o
  -4  -7   2       17.08       25.79      2.00 o
  -3  -7   2      681.19      704.55     10.15 o
  -2  -7   2        3.04        4.92      1.47 o
  -1  -7   2       15.15       20.16      1.58 o
   0  -7   2       36.47       26.63      1.69 o
   1  -7   2      265.12      255.38      4.19 o
   2  -7   2      328.85      309.62     12.75 o
   3  -7   2       75.65       64.33      5.33 o
   4  -7   2      290.22      291.98     12.68 o
   5  -7   2       43.90       42.38      5.26 o
   6  -7   2      400.49      447.62     11.04 o
   7  -7   2       36.15       40.05      5.59 o
   8  -7   2        3.75        5.87      4.62 o
  -8  -6   2       28.29       31.31      4.75 o
  -7  -6   2      353.08      337.49      9.13 o
  -6  -6   2      100.30       82.81      9.28 o
  -5  -6   2        0.56        4.21      3.93 o
  -4  -6   2       43.23       33.30      2.16 o
  -3  -6   2      226.21      208.72      4.78 o
  -2  -6   2      308.34      308.46      6.66 o
  -1  -6   2      331.24      307.30      4.98 o
   0  -6   2      194.25      205.00      5.03 o
   1  -6   2      148.25      155.81      3.40 o
   2  -6   2       65.55       65.02      1.70 o
   3  -6   2        3.03        7.19      3.38 o
   4  -6   2        2.07        4.33      2.89 o
   5  -6   2      160.26      161.47      7.45 o
   6  -6   2      302.98      347.43     11.23 o
   7  -6   2        6.68       10.76      5.59 o
   8  -6   2        1.79       11.73      7.07 o
  -9  -5   2        0.11        7.98      4.48 o
  -8  -5   2        1.72        6.67      4.16 o
  -7  -5   2       56.22       54.92      5.37 o
  -6  -5   2        0.29        2.52      3.13 o
  -5  -5   2        6.12        7.54      2.67 o
  -4  -5   2       14.23       18.00      1.70 o
  -3  -5   2      267.77      239.91      4.69 o
  -2  -5   2      512.89      466.86      5.04 o
  -1  -5   2      691.29      716.64      6.56 o
   0  -5   2       15.35       24.64      1.18 o
   1  -5   2        2.52        4.74      1.11 o
   2  -5   2       31.99       35.42      1.54 o
   3  -5   2       11.76        8.20      2.89 o
   4  -5   2       28.49       32.08      4.69 o
   5  -5   2      444.61      428.96     10.89 o
   6  -5   2       10.89       14.65      5.09 o
   8  -5   2       20.70       19.22      6.70 o
   9  -5   2       10.48       18.02      5.96 o
  -9  -4   2        0.69        5.27      4.05 o
  -8  -4   2       34.76       31.54      4.70 o
  -7  -4   2        5.55        6.93      3.61 o
  -6  -4   2       43.66       35.44      5.27 o
  -5  -4   2      248.82      297.50      9.47 o
  -4  -4   2      368.58      393.45     10.00 o
  -3  -4   2      910.98      902.49      6.18 o
  -2  -4   2      257.57      263.20      3.91 o
  -1  -4   2     1728.10     1849.71      7.47 o
   0  -4   2      281.51      278.42      2.18 o
   1  -4   2       55.97       61.60      1.61 o
   2  -4   2        5.02        8.50      0.90 o
   3  -4   2      111.41      123.54      6.12 o
   4  -4   2       94.07       86.88      6.08 o
   5  -4   2      189.60      185.28      7.80 o
   6  -4   2      105.60      100.31      9.01 o
   7  -4   2      115.86      131.10      9.75 o
   8  -4   2      349.17      355.41     15.57 o
   9  -4   2       21.41       24.67      6.65 o
  -9  -3   2       96.21       98.32      6.64 o
  -8  -3   2       75.57       67.03      5.36 o
  -7  -3   2        8.50        9.74      4.43 o
  -6  -3   2        7.58       33.58      8.78 o
  -5  -3   2        9.16       14.84      4.40 o
  -4  -3   2       51.76       62.90      4.24 o
  -3  -3   2       82.55       77.25      3.15 o
  -2  -3   2      122.45      126.75      2.86 o
  -1  -3   2      871.07      968.99      5.55 o
   0  -3   2      269.40      229.04      2.56 o
   1  -3   2      546.22      556.83      4.28 o
   2  -3   2      158.14      165.39      2.51 o
   3  -3   2      191.74      170.61      5.04 o
   4  -3   2       61.83       89.04      3.81 o
   5  -3   2        0.35        1.44      0.84 o
   6  -3   2        4.05        5.40      1.66 o
   7  -3   2       79.14       80.79      8.73 o
   8  -3   2        0.44        5.87      4.67 o
   9  -3   2       69.11       85.97      9.38 o
  -9  -2   2       13.83       13.87      3.96 o
  -8  -2   2      231.82      246.02      8.45 o
  -7  -2   2       93.01       97.82      6.96 o
  -6  -2   2       18.68       20.01      5.30 o
  -5  -2   2        0.25        2.50      1.38 o
  -4  -2   2      107.74      154.05      5.34 o
  -3  -2   2        3.86        2.69      1.75 o
  -2  -2   2     1400.40     1470.54      9.47 o
  -1  -2   2      105.94       66.42      2.13 o
   0  -2   2    12216.73    13647.53     68.14 o
   1  -2   2      494.43      629.93      4.01 o
   2  -2   2       59.57       43.45      1.47 o
   3  -2   2        0.01        2.46      1.65 o
   4  -2   2      659.19      653.06      7.11 o
   5  -2   2      112.10      145.24      4.51 o
   6  -2   2       26.14       15.20      1.57 o
   7  -2   2        0.37        2.17      1.91 o
   8  -2   2       54.11       51.17      9.38 o
   9  -2   2        1.17        2.73      5.27 o
  -9  -1   2      156.65      159.48      7.20 o
  -8  -1   2      156.20      150.58      6.82 o
  -7  -1   2        3.86        3.16      3.32 o
  -6  -1   2        0.55        5.79      4.19 o
  -5  -1   2        0.52        2.47      3.08 o
  -4  -1   2       59.28       45.48      3.46 o
  -3  -1   2      647.31      635.31      5.16 o
  -2  -1   2       62.99       48.16      1.85 o
   0  -1   2     2080.02     2274.83      7.11 o
   1  -1   2      156.79      194.52      2.88 o
   2  -1   2        1.04        6.89      1.54 o
   3  -1   2     1209.38     1546.72      7.41 o
   4  -1   2        1.01        5.26      0.99 o
   5  -1   2      841.76      807.93     11.91 o
   6  -1   2      323.51      360.76      7.91 o
   7  -1   2        4.42        6.95      2.75 o
   8  -1   2       84.10       88.14      8.08 o
   9  -1   2       97.61      114.56     10.07 o
  10  -1   2       16.90       11.27      7.25 o
  -9   0   2       79.74       84.11      7.69 o
  -8   0   2       35.41       38.85      5.80 o
  -7   0   2      374.89      364.93      8.84 o
  -6   0   2       26.29       26.32      4.14 o
  -5   0   2      214.14      174.55      7.27 o
  -4   0   2      243.66      259.91      4.52 o
  -3   0   2     1242.51     1212.29      7.42 o
  -2   0   2      549.13      571.83      3.93 o
  -1   0   2       35.84       16.43      1.36 o
   1   0   2     1808.84     2049.90     11.29 o
   2   0   2     2340.88     2507.33     19.20 o
   3   0   2       69.31       86.59      1.79 o
   4   0   2     2997.51     3346.51     30.86 o
   5   0   2       96.87       79.76      5.41 o
   6   0   2      427.05      370.89     15.38 o
   7   0   2      500.45      499.32     11.24 o
   8   0   2        2.30        2.69      2.65 o
   9   0   2        0.32        2.79      3.03 o
  10   0   2       50.73       74.42      8.41 o
  -9   1   2       21.96       23.93      6.70 o
  -8   1   2       25.56       32.38      6.84 o
  -7   1   2       99.20       97.25      5.09 o
  -6   1   2      191.58      176.01      5.74 o
  -5   1   2       95.17       89.04      4.61 o
  -4   1   2        4.53        7.43      1.37 o
  -3   1   2     1330.02     1327.83      9.17 o
  -2   1   2     7513.69     8430.19     58.86 o
  -1   1   2    15854.22    17873.82     89.28 o
   0   1   2     4973.56     5316.67     26.38 o
   1   1   2     2334.46     2545.10      8.83 o
   2   1   2      166.65      121.79      3.40 o
   3   1   2      388.85      417.14      3.82 o
   4   1   2      150.48      133.92      2.94 o
   5   1   2       56.70       72.03      2.49 o
   6   1   2       18.33       11.76      3.14 o
   7   1   2     1553.56     1700.31     32.50 o
   8   1   2      273.64      287.73      9.86 o
   9   1   2       63.65       65.18      5.50 o
  10   1   2       41.46       41.84      4.33 o
  -9   2   2       66.72       56.13      7.34 o
  -8   2   2        1.47       11.23      4.99 o
  -7   2   2       18.10       16.23      3.63 o
  -6   2   2       13.26       22.18      3.59 o
  -5   2   2       42.31       38.95      3.40 o
  -4   2   2      244.36      235.75      5.99 o
  -3   2   2      378.47      341.02      5.07 o
  -2   2   2        1.26        0.97      0.91 o
  -1   2   2     2820.49     3032.47     16.31 o
   0   2   2     2451.24     2873.93     22.68 o
   1   2   2      988.51      900.11     12.45 o
   2   2   2      419.39      395.41      2.85 o
   3   2   2     1616.50     1613.40     17.55 o
   4   2   2      421.91      483.24      8.64 o
   5   2   2       29.03       48.11      8.64 o
   6   2   2     1346.73     1423.86     29.59 o
   7   2   2      403.55      414.26     11.89 o
   8   2   2       28.73       29.75      5.87 o
   9   2   2       13.83       17.22      4.23 o
  10   2   2       20.90       29.40      4.60 o
  -9   3   2       13.35       14.41      4.90 o
  -8   3   2       11.94        6.19      4.80 o
  -7   3   2       42.73       45.41      6.79 o
  -6   3   2      351.78      325.66      6.87 o
  -5   3   2       24.19       26.14      2.89 o
  -4   3   2      136.94      154.20      3.76 o
  -3   3   2       11.25        9.93      1.04 o
  -2   3   2      602.27      573.32      5.23 o
  -1   3   2     1595.21     1580.72     21.13 o
   0   3   2      389.58      379.06      3.55 o
   1   3   2       39.03       26.55      1.48 o
   2   3   2      399.00      425.00      3.39 o
   3   3   2      664.73      781.22     14.04 o
   4   3   2       93.15      104.33      5.17 o
   5   3   2      417.83      420.43     10.23 o
   6   3   2       74.99       74.06      3.24 o
   7   3   2      113.56      119.60      7.81 o
   8   3   2        1.18        6.69      5.07 o
   9   3   2        4.14        2.80      3.49 o
  10   3   2        8.19       16.03      9.19 o
  -9   4   2        0.01        4.57      4.57 o
  -8   4   2       29.09       41.07      7.39 o
  -7   4   2      103.73      121.30     10.16 o
  -6   4   2      316.61      294.62     12.24 o
  -5   4   2      691.98      692.05     11.76 o
  -4   4   2      176.87      152.63      1.82 o
  -3   4   2       32.51       32.43      1.06 o
  -2   4   2       33.65       25.51      1.46 o
  -1   4   2        4.76        1.71      0.93 o
   0   4   2        9.49        4.47      1.91 o
   1   4   2        0.07        0.36      1.00 o
   2   4   2     2335.74     2689.31     30.66 o
   3   4   2      941.04     1040.33     12.70 o
   4   4   2      746.82      762.64     16.32 o
   5   4   2       77.53       68.43      5.48 o
   6   4   2      605.15      601.27     24.90 o
   7   4   2        9.76       12.78      4.47 o
   8   4   2        7.98        8.85      5.94 o
   9   4   2       21.90       20.58      5.15 o
  -8   5   2       36.19       36.31      7.02 o
  -7   5   2       26.77       29.47      6.14 o
  -6   5   2       58.59       47.49      6.56 o
  -5   5   2       12.15        4.43      4.48 o
  -4   5   2       54.10       41.30      6.14 o
  -3   5   2       45.71       48.73      6.84 o
  -2   5   2      269.54      277.05      4.80 o
  -1   5   2      486.96      517.44      5.45 o
   0   5   2     1173.69     1109.83      9.86 o
   1   5   2     2231.98     2363.71     41.02 o
   2   5   2      396.15      329.43      6.53 o
   3   5   2       37.22       27.78      4.57 o
   4   5   2      592.33      606.75     12.47 o
   5   5   2      359.89      336.90     15.80 o
   6   5   2      402.19      352.34     13.19 o
   7   5   2      137.68      117.77      6.88 o
   8   5   2       18.35       14.16      6.01 o
   9   5   2       77.72       86.33      6.84 o
  -6   6   2        0.42        0.32      4.48 o
  -5   6   2        3.31        5.45      4.02 o
  -4   6   2        9.21        3.14      4.25 o
  -3   6   2        7.32        5.77      4.16 o
  -2   6   2     1407.44     1595.02     23.00 o
  -1   6   2      198.71      202.50      4.85 o
   0   6   2       82.90       94.09      2.90 o
   1   6   2       79.63       68.28      2.74 o
   2   6   2       30.62       11.89      3.05 o
   3   6   2      161.31      140.98      2.49 o
   4   6   2        0.89        5.83      4.65 o
   5   6   2      105.41      115.68      6.55 o
   6   6   2      112.63       92.17      6.02 o
   7   6   2       57.69       38.96      6.03 o
   8   6   2      243.37      231.44      9.02 o
   9   6   2       18.26       29.53      6.22 o
  -7   7   2        0.79        9.56      6.56 o
  -6   7   2       52.57       39.40      6.28 o
  -5   7   2       36.53       31.92      6.70 o
  -4   7   2        0.89        6.51      5.45 o
  -2   7   2       17.06       21.64      1.59 o
  -1   7   2       22.96       22.80      1.93 o
   0   7   2       13.84       23.34      3.74 o
   1   7   2       67.44       66.66      3.90 o
   2   7   2       70.17       64.35      2.71 o
   3   7   2       75.30       82.94      2.64 o
   4   7   2      145.75      148.58     18.06 o
   5   7   2      237.29      233.38      7.91 o
   6   7   2        1.67        4.35      4.37 o
   7   7   2      256.38      291.33     10.29 o
   8   7   2       61.68       61.09      5.94 o
  -7   8   2        9.93       14.78      6.14 o
  -6   8   2      275.10      294.44     14.14 o
  -5   8   2        4.03        6.24      3.60 o
  -4   8   2       12.06       12.56      3.46 o
  -3   8   2        0.16        3.23      5.40 o
  -2   8   2       50.13       45.12      3.15 o
  -1   8   2        1.61        1.42      1.20 o
   0   8   2       62.68       64.45      4.11 o
   1   8   2      526.22      532.60      9.54 o
   2   8   2     1007.86      973.72     12.87 o
   3   8   2      772.28      702.55     26.77 o
   4   8   2        2.37        4.40      4.59 o
   5   8   2       14.94       13.77      5.32 o
   6   8   2        5.89        7.12      4.63 o
   7   8   2        4.22        9.84      4.36 o
   8   8   2        4.71        9.86      4.49 o
  -6   9   2      279.67      264.78     14.46 o
  -5   9   2       16.22       15.84      4.80 o
  -4   9   2      156.84      153.27      8.96 o
  -3   9   2      592.44      682.42     16.81 o
  -2   9   2      301.46      330.98     12.66 o
  -1   9   2       27.89       21.71      3.22 o
   0   9   2        2.91        2.68      2.77 o
   1   9   2      516.22      496.78     18.43 o
   2   9   2       14.18       16.76      3.97 o
   3   9   2      236.85      232.59      7.16 o
   4   9   2        1.17        4.21      3.98 o
   5   9   2      116.63      113.72      7.76 o
   6   9   2       89.74      107.76      7.19 o
   7   9   2      158.87      172.87      8.20 o
  -5  10   2       58.51       56.96      7.25 o
  -4  10   2       34.73       33.21      5.96 o
  -3  10   2        0.34        1.71      0.92 o
  -2  10   2        7.88        9.15      8.08 o
  -1  10   2        0.06        5.45      3.79 o
   0  10   2      299.17      311.98      6.75 o
   1  10   2       35.79       29.67      6.47 o
   2  10   2       11.02        9.39      4.80 o
   3  10   2       56.30       56.48      4.37 o
   4  10   2       19.34       17.49      4.16 o
   5  10   2       53.47       56.50     11.99 o
   6  10   2        0.03        6.53      5.36 o
   0  11   2       28.87       37.00      5.77 o
   1  11   2        7.46        9.46      2.45 o
   2  11   2      139.90      138.89      5.92 o
   3  11   2      207.94      220.39     10.99 o
   4  11   2      117.06      119.73     10.90 o
   5  11   2       13.92        4.53      5.64 o
   2  12   2        8.87        8.41      3.97 o
   3  12   2        7.44        4.39      4.11 o
   0 -12   3       80.35       88.74      7.44 o
  -4 -11   3      155.62      143.38     10.35 o
  -3 -11   3        2.90        3.60      4.20 o
  -2 -11   3        7.14       10.02      4.43 o
  -1 -11   3        1.63        2.48      2.77 o
   0 -11   3        0.53        4.25      3.93 o
   1 -11   3       20.52       19.82      9.93 o
   2 -11   3        1.30        4.76      4.30 o
   3 -11   3       32.11       30.95     19.08 o
  -5 -10   3        0.25        4.39      6.42 o
  -4 -10   3       44.57       36.03      8.82 o
  -3 -10   3       11.02        9.42      4.90 o
  -2 -10   3       81.56       74.05      8.34 o
  -1 -10   3      209.27      204.02      8.68 o
   0 -10   3       68.05       69.04      5.38 o
   1 -10   3       82.39       80.84     10.02 o
   2 -10   3        0.27        1.48      2.36 o
   3 -10   3        1.45        0.09      6.51 o
   4 -10   3        3.61        2.63      5.73 o
   5 -10   3        7.57       10.67      5.08 o
  -6  -9   3      115.06      118.99     10.76 o
  -5  -9   3       66.04       75.20      9.10 o
  -4  -9   3      349.37      377.08     14.83 o
  -3  -9   3      196.91      189.91      5.35 o
  -2  -9   3       21.09       22.25      2.59 o
  -1  -9   3       14.06       15.32      2.96 o
   0  -9   3        6.40        8.43      3.01 o
   1  -9   3        0.81        2.92      2.37 o
   2  -9   3        1.19        0.22      1.53 o
   3  -9   3       79.08       69.00      4.39 o
   4  -9   3        2.84        2.31      4.34 o
   5  -9   3        0.21        3.34      2.35 o
   6  -9   3        1.87        5.27      2.87 o
  -7  -8   3      102.57      114.14     10.53 o
  -6  -8   3       17.63       31.09      8.55 o
  -5  -8   3       21.70       32.34      8.78 o
  -4  -8   3       18.15       23.74      3.40 o
  -3  -8   3        4.04        4.94      2.44 o
  -2  -8   3      130.28      130.36      3.36 o
  -1  -8   3       67.74       51.29      2.38 o
   0  -8   3       47.75       45.87      2.55 o
   1  -8   3       12.65       11.93      2.04 o
   2  -8   3      448.26      414.07      8.39 o
   3  -8   3       57.28       61.81     12.38 o
   4  -8   3        2.45        1.19      1.69 o
   5  -8   3        5.14        4.92      2.74 o
   6  -8   3       66.10       72.77      5.36 o
   7  -8   3        9.82        5.77      3.37 o
  -8  -7   3       26.05       20.23      8.96 o
  -7  -7   3      118.70      142.62      6.75 o
  -6  -7   3       66.94       58.80      4.47 o
  -5  -7   3      101.50       94.94      5.29 o
  -4  -7   3       13.50       11.48      2.09 o
  -3  -7   3        8.70       10.30      2.26 o
  -2  -7   3      664.48      620.21      9.92 o
  -1  -7   3       25.01       28.55      1.52 o
   0  -7   3      950.43      940.95     13.06 o
   1  -7   3      417.61      373.15      7.19 o
   2  -7   3      886.60      787.89     20.00 o
   3  -7   3      599.15      558.16     37.21 o
   4  -7   3       57.81       66.89      5.22 o
   5  -7   3      349.69      387.56     11.93 o
   6  -7   3       35.32       22.48      4.39 o
   7  -7   3        0.03        2.54      2.78 o
  -8  -6   3       40.32       28.36      6.74 o
  -7  -6   3        8.59       10.77      3.65 o
  -6  -6   3      341.78      343.13     17.25 o
  -5  -6   3      792.62      766.40     28.96 o
  -4  -6   3      368.11      338.52     11.67 o
  -3  -6   3      271.78      246.24      5.65 o
  -2  -6   3      189.68      160.83      2.56 o
  -1  -6   3       17.71       19.33      1.23 o
   0  -6   3       66.33       57.55      2.07 o
   1  -6   3        1.92        1.69      0.78 o
   2  -6   3        7.84        8.53      1.33 o
   3  -6   3      163.67      170.26      3.70 o
   4  -6   3     1603.90     1736.40     20.40 o
   5  -6   3       37.60       45.24      6.86 o
   6  -6   3       56.28       44.98      5.66 o
   7  -6   3        0.05        2.45      2.89 o
   8  -6   3      109.50      123.06      8.92 o
  -9  -5   3        8.29        8.46      4.40 o
  -8  -5   3      119.84      111.94      6.14 o
  -7  -5   3      207.31      214.61      9.91 o
  -6  -5   3      231.54      196.72      6.42 o
  -5  -5   3        2.02        2.70      2.77 o
  -4  -5   3        0.22        4.85      2.35 o
  -3  -5   3        3.51        8.28      1.78 o
  -2  -5   3      118.17      111.33      3.38 o
  -1  -5   3      830.39      907.55      9.58 o
   0  -5   3      231.84      288.10      2.39 o
   1  -5   3      130.80      148.78      3.21 o
   2  -5   3      105.10      120.85      3.07 o
   3  -5   3      180.26      151.34      3.10 o
   4  -5   3       30.66       41.97      4.96 o
   5  -5   3      558.87      574.32     12.21 o
   6  -5   3        6.72        6.90      3.08 o
   7  -5   3       19.04       21.72      4.32 o
   8  -5   3       47.72       39.96      6.61 o
   9  -5   3       83.85       98.30     10.02 o
  -9  -4   3       31.24       35.03     18.50 o
  -8  -4   3        0.18        1.12      3.26 o
  -7  -4   3      134.96      138.08      6.84 o
  -6  -4   3      283.38      316.11      9.91 o
  -5  -4   3      149.99      131.58     12.82 o
  -4  -4   3      136.20      125.04     11.87 o
  -3  -4   3       21.78       19.05      1.62 o
  -2  -4   3      994.61     1097.38      9.51 o
  -1  -4   3      844.95      880.29      6.10 o
   0  -4   3      223.66      247.34      2.83 o
   1  -4   3       29.14       16.14      1.09 o
   2  -4   3      118.93      127.56      2.85 o
   3  -4   3       31.04       30.16      1.21 o
   4  -4   3      126.87      120.29      2.67 o
   5  -4   3       16.23       11.94      1.65 o
   6  -4   3        0.96        0.10      3.59 o
   7  -4   3       15.89       12.53      5.04 o
   8  -4   3      131.90      112.62      9.93 o
   9  -4   3       19.82       15.98      6.33 o
  -9  -3   3       41.51       33.56      4.98 o
  -8  -3   3      276.33      296.11      9.10 o
  -7  -3   3        5.59        3.84      3.46 o
  -6  -3   3       28.41       40.56      6.28 o
  -5  -3   3      137.93      157.41      6.47 o
  -4  -3   3       22.56       29.39      3.20 o
  -3  -3   3     1375.50     1498.47     25.66 o
  -2  -3   3      705.64      782.15     32.64 o
  -1  -3   3     5034.88     5795.01     34.14 o
   0  -3   3     5374.11     6379.82     35.31 o
   1  -3   3      274.58      337.08      2.42 o
   2  -3   3     1176.61     1223.32     10.33 o
   3  -3   3      124.99      146.91      3.18 o
   4  -3   3       60.72       65.74      2.08 o
   5  -3   3       53.45       49.44      2.38 o
   6  -3   3        3.65        3.57      2.36 o
   7  -3   3      827.77      914.54     19.36 o
  -9  -2   3       95.69       77.20      6.23 o
  -8  -2   3       59.93       61.85      5.62 o
  -7  -2   3       79.64       72.97      5.66 o
  -6  -2   3       46.12       44.60      5.22 o
  -5  -2   3       85.58       86.84      6.33 o
  -4  -2   3      332.68      375.57      6.71 o
  -3  -2   3       97.56       96.87      3.22 o
  -2  -2   3       63.91       85.90      2.12 o
  -1  -2   3        5.74        2.01      0.94 o
   0  -2   3     2571.63     2835.36     73.01 o
   1  -2   3     1916.40     2211.73      6.73 o
   2  -2   3     1832.86     1962.81      8.83 o
   3  -2   3     1264.74     1353.91     22.49 o
   4  -2   3     1194.85     1489.65     10.55 o
   5  -2   3       95.76      113.03      3.08 o
   6  -2   3        5.63        2.35      1.20 o
   7  -2   3        4.80        4.42      2.14 o
   8  -2   3        4.67        4.39      2.47 o
   9  -2   3        6.95        7.39      5.08 o
  -9  -1   3        4.76        1.55      3.30 o
  -8  -1   3        1.99        3.91      3.46 o
  -7  -1   3       95.55       88.24      6.67 o
  -6  -1   3       93.29      104.25     10.09 o
  -5  -1   3      134.29      135.13      5.78 o
  -4  -1   3      828.05      941.01     15.47 o
  -3  -1   3     1107.02     1199.23     14.01 o
  -2  -1   3      320.83      350.91      7.38 o
  -1  -1   3      239.69      240.59      4.80 o
   0  -1   3      392.89      379.10      7.29 o
   1  -1   3       55.35       49.51      1.67 o
   2  -1   3      170.26      141.92      2.19 o
   3  -1   3     1960.54     2111.31     14.69 o
   4  -1   3      201.59      158.16      3.13 o
   5  -1   3      361.64      355.01      6.16 o
   6  -1   3      264.83      270.87      7.55 o
   7  -1   3       34.66       34.47      3.04 o
   8  -1   3      249.04      264.55     13.03 o
   9  -1   3      237.97      232.12     12.89 o
  10  -1   3       81.50       89.34      9.42 o
  -9   0   3       29.76       25.27      3.77 o
  -8   0   3      150.77      153.67      6.35 o
  -7   0   3      243.15      260.24      7.81 o
  -6   0   3        0.58        1.95      3.37 o
  -5   0   3       50.56       48.74      4.15 o
  -4   0   3       10.36        6.31      3.51 o
  -3   0   3      183.23      145.64      2.92 o
  -2   0   3      340.11      336.61      5.60 o
  -1   0   3      916.30      850.08      8.88 o
   0   0   3      972.10      992.63      8.37 o
   1   0   3       19.90       24.08      1.88 o
   2   0   3        2.33        5.26      1.33 o
   3   0   3      132.87      110.20      1.97 o
   4   0   3        5.08        2.03      1.08 o
   5   0   3       37.59       48.16      3.30 o
   6   0   3       18.19       13.24      2.50 o
   7   0   3        0.58        3.63      2.68 o
   8   0   3        5.61        5.63      4.39 o
   9   0   3      139.05      144.63     10.67 o
  10   0   3       26.77       16.49      7.30 o
  -9   1   3       35.09       42.91      7.76 o
  -8   1   3      421.19      436.39     17.00 o
  -7   1   3       71.67       64.73      7.97 o
  -6   1   3      109.45      125.70      6.05 o
  -5   1   3       27.58       21.37      4.57 o
  -4   1   3       83.80       71.49      2.83 o
  -3   1   3      302.52      275.27      4.24 o
  -2   1   3     1052.60     1117.87     11.35 o
  -1   1   3    40607.89    46193.44    744.87 o
   0   1   3     1286.05     1491.97      6.50 o
   1   1   3     2552.23     2666.34     19.15 o
   2   1   3       20.67       16.79      1.49 o
   3   1   3      881.37      903.10      5.18 o
   4   1   3      617.31      633.49      5.81 o
   5   1   3        4.26        5.20      1.97 o
   6   1   3      866.87      872.26     19.24 o
   7   1   3      419.13      415.10     10.49 o
   8   1   3      247.59      268.58     12.38 o
   9   1   3       63.99       55.04      6.77 o
  10   1   3       13.67        9.73      2.73 o
  -9   2   3       97.76       96.08      9.33 o
  -8   2   3        2.68        4.20      5.17 o
  -7   2   3      125.44      105.46      8.68 o
  -6   2   3      385.08      393.73      7.89 o
  -5   2   3      285.53      303.06      7.86 o
  -4   2   3       12.14        5.99      1.52 o
  -3   2   3      365.52      321.76      4.49 o
  -2   2   3     3199.05     3602.98     29.61 o
  -1   2   3     2480.46     2871.07     15.69 o
   1   2   3      504.35      606.25      5.16 o
   2   2   3       10.52        8.32      1.36 o
   3   2   3       69.85       84.64      2.06 o
   4   2   3      278.63      296.89      8.70 o
   5   2   3      162.07      155.33      5.23 o
   6   2   3      455.42      464.12     20.14 o
   7   2   3      136.79      143.90      8.87 o
   8   2   3      286.17      309.28     10.40 o
   9   2   3       66.56       90.60      6.11 o
  10   2   3        0.66        4.67      3.43 o
  -9   3   3        0.24        4.07      4.57 o
  -8   3   3       11.96        6.93      5.08 o
  -7   3   3        7.04        4.04      2.84 o
  -6   3   3       98.08       80.17      4.73 o
  -5   3   3       38.62       26.72      4.76 o
  -4   3   3       59.73       62.71      2.65 o
  -3   3   3       48.92       55.95      1.99 o
  -2   3   3       11.47        4.71      1.14 o
  -1   3   3      996.44     1171.04     10.64 o
   0   3   3        8.88       17.92      1.37 o
   1   3   3      382.23      415.87      7.14 o
   2   3   3        0.05        1.19      1.34 o
   3   3   3       97.96       65.77      2.17 o
   4   3   3      345.84      365.75     19.57 o
   5   3   3      658.26      710.33     17.23 o
   6   3   3        3.50        2.36      4.73 o
   7   3   3      481.99      520.15     11.64 o
   8   3   3       34.55       32.04      5.13 o
   9   3   3       14.92       17.22      5.09 o
  10   3   3       14.72       20.38      5.08 o
  -8   4   3       21.17       26.47      7.21 o
  -7   4   3        1.35        3.70      4.16 o
  -6   4   3      106.31      115.44      8.13 o
  -5   4   3       57.47       70.81      3.61 o
  -4   4   3       47.91       41.96      2.70 o
  -3   4   3       27.75       27.50      1.55 o
  -2   4   3        0.74        2.79      1.14 o
  -1   4   3      161.71      128.57      2.92 o
   0   4   3      736.90      702.85      4.68 o
   1   4   3      101.63       96.73      2.17 o
   2   4   3      414.12      439.39      7.73 o
   3   4   3      341.30      326.23      2.35 o
   4   4   3       84.84       58.48      6.49 o
   5   4   3      299.08      292.67     11.84 o
   6   4   3      291.83      323.71      9.91 o
   7   4   3       71.36       75.72      6.62 o
   8   4   3       63.12       68.87      6.71 o
   9   4   3        3.08       -0.37      3.95 o
  -8   5   3       12.67       13.58      6.93 o
  -7   5   3        6.43        6.19      4.39 o
  -6   5   3       41.93       47.39      6.93 o
  -5   5   3       18.33       23.14      5.68 o
  -4   5   3      300.77      302.12      7.06 o
  -3   5   3      152.94      166.14      6.74 o
  -2   5   3       65.15       62.15      3.72 o
  -1   5   3       16.63       30.24      2.19 o
   0   5   3      461.60      491.48      8.33 o
   1   5   3       10.14        3.68      1.97 o
   2   5   3      287.70      255.29      4.94 o
   3   5   3        0.68        1.06      0.70 o
   4   5   3       18.32       19.97      5.66 o
   5   5   3        0.14        6.49      4.74 o
   6   5   3      502.03      552.16     13.94 o
   7   5   3      307.31      320.40     15.61 o
   8   5   3       50.54       53.25      6.08 o
   9   5   3       53.99       56.97      6.74 o
  -8   6   3        2.86        4.02      4.99 o
  -7   6   3       43.81       46.19      7.44 o
  -6   6   3        3.12        0.92      4.25 o
  -5   6   3       56.75       62.64      7.58 o
  -3   6   3       35.58       30.31      1.26 o
  -2   6   3      899.18      843.39     18.02 o
  -1   6   3       76.45       74.40      2.78 o
   0   6   3      898.01      912.98     28.27 o
   1   6   3      260.17      283.42     12.33 o
   2   6   3      278.79      286.51     15.20 o
   3   6   3      629.86      661.61     17.40 o
   4   6   3      106.41      105.55      5.97 o
   5   6   3       63.50       51.97      6.79 o
   6   6   3       69.19       74.17      5.75 o
   7   6   3        4.09        6.39      4.99 o
   8   6   3       48.38       44.06      6.37 o
   9   6   3       23.71       34.99      7.46 o
  -7   7   3      139.99      155.26     12.10 o
  -6   7   3       44.20       62.87      8.22 o
  -5   7   3        4.10        1.66      4.02 o
  -4   7   3       73.75       73.03      8.04 o
  -3   7   3       12.28       13.31      4.62 o
  -2   7   3       11.42       14.55      2.35 o
  -1   7   3      204.39      213.52      5.16 o
   0   7   3      104.93      112.20      5.08 o
   1   7   3      126.55      119.80      4.89 o
   2   7   3       73.40       54.09      5.72 o
   3   7   3      152.82      134.66      9.15 o
   4   7   3      157.73      144.97      7.25 o
   5   7   3        2.83        3.46      3.78 o
   6   7   3        0.24        1.52      5.68 o
   7   7   3        7.70        8.97      3.82 o
   8   7   3      121.53      123.01      7.91 o
  -6   8   3      119.22      114.56     10.95 o
  -5   8   3       24.51       26.33      7.07 o
  -4   8   3       11.10       25.78      5.27 o
  -3   8   3       84.47       93.54      7.02 o
  -2   8   3       14.48       18.94      2.68 o
  -1   8   3      207.62      195.37      6.80 o
   0   8   3      320.18      304.32      6.57 o
   1   8   3        0.19        3.25      3.13 o
   2   8   3       12.54       19.20     11.73 o
   3   8   3       66.60       71.28      4.90 o
   4   8   3       51.86       60.51      8.04 o
   5   8   3       94.67      103.98      9.24 o
   6   8   3      208.21      184.21      8.60 o
   7   8   3       75.22       65.55      6.19 o
   8   8   3      107.48      116.90     11.11 o
  -6   9   3        4.58        1.71      4.30 o
  -5   9   3       15.15        9.89      4.07 o
  -4   9   3       22.39       26.61      6.33 o
  -3   9   3       51.78       55.11     19.96 o
  -2   9   3        7.88       12.10      6.01 o
  -1   9   3       65.19       67.01      4.59 o
   0   9   3       35.09       23.47      4.90 o
   1   9   3       91.07       84.13      4.45 o
   2   9   3        0.05        1.15      2.87 o
   3   9   3      141.50      131.62      7.74 o
   4   9   3       15.07       15.88      4.55 o
   5   9   3      328.52      328.05      9.51 o
   6   9   3       48.02       48.62      5.17 o
   7   9   3       51.46       44.43      5.96 o
  -5  10   3       52.84       55.43      6.51 o
  -4  10   3       35.30       36.26      5.59 o
  -3  10   3       27.45       18.85      9.75 o
  -2  10   3        3.79        1.80      2.91 o
  -1  10   3       84.97       94.00      7.39 o
   0  10   3        1.28        1.25      1.93 o
   1  10   3      422.25      417.72      8.24 o
   2  10   3       12.17       16.80      4.06 o
   3  10   3       44.82       42.02      6.21 o
   4  10   3        0.21        2.46      3.25 o
   5  10   3       25.40       30.94      5.27 o
   6  10   3        4.76       18.40      5.73 o
  -3  11   3        0.15        1.71      2.82 o
  -2  11   3        9.84        4.25      3.33 o
  -1  11   3        3.55        2.86      3.74 o
   0  11   3        0.92        1.71      2.91 o
   1  11   3      133.07      127.51      5.14 o
   2  11   3       28.53       28.10      4.10 o
   3  11   3        2.87       -0.62      2.92 o
   4  11   3        0.40        2.27      3.18 o
   5  11   3       32.32       32.80      6.56 o
  -1  12   3       50.52       35.80      5.64 o
   2  12   3       27.10       23.97      6.37 o
   3  12   3       30.88       19.82      5.59 o
  -3 -11   4       22.77       18.89      5.77 o
  -2 -11   4      285.04      297.35     12.15 o
  -1 -11   4       52.13       47.69      4.01 o
   0 -11   4       63.10       60.79     15.47 o
   1 -11   4       94.77       96.22      7.25 o
   2 -11   4        9.32        5.50      4.43 o
   3 -11   4       79.96       55.11     27.30 o
  -5 -10   4      373.28      422.81     17.09 o
  -4 -10   4      121.95      116.18     10.76 o
  -3 -10   4      118.61      151.61     11.36 o
  -2 -10   4      140.54      135.61      5.30 o
  -1 -10   4       81.77       63.48      4.40 o
   0 -10   4       58.65       60.24      4.16 o
   1 -10   4        5.09       11.69      4.25 o
   2 -10   4       78.44       58.85     14.46 o
   3 -10   4       77.44       64.30     14.60 o
   4 -10   4       33.17       21.06     14.92 o
  -6  -9   4        3.25        5.22      6.28 o
  -5  -9   4       51.95       72.34      9.84 o
  -4  -9   4       43.85       46.79      9.19 o
  -3  -9   4       94.08       90.56      6.72 o
  -2  -9   4      157.58      147.27      5.48 o
  -1  -9   4       23.35       16.46      5.20 o
   0  -9   4      185.84      154.03      5.68 o
   1  -9   4      183.99      156.88      5.91 o
   2  -9   4        6.37        5.82      5.73 o
   3  -9   4        0.80        1.57      2.96 o
   4  -9   4        5.27        5.48      2.12 o
   5  -9   4       60.85       39.82     23.33 o
   6  -9   4        7.78        3.05      4.76 o
  -7  -8   4       35.28       32.98      9.42 o
  -6  -8   4       33.74       29.98      8.87 o
  -5  -8   4       17.32       14.14      7.67 o
  -4  -8   4        0.19        1.71      6.79 o
  -3  -8   4       23.43       20.23      7.02 o
  -2  -8   4      577.84      623.83      9.91 o
  -1  -8   4        0.01        5.08      4.62 o
   0  -8   4      150.66      123.32      5.42 o
   1  -8   4      126.99       99.74      9.40 o
   2  -8   4       23.35       27.05      3.36 o
   3  -8   4       22.21       26.15     10.39 o
   4  -8   4      176.71      171.70     13.90 o
   5  -8   4      386.33      419.44     19.49 o
   6  -8   4       61.73       82.59     15.43 o
   7  -8   4        9.08       14.83      5.45 o
  -7  -7   4       30.39       35.75      8.68 o
  -6  -7   4       67.75       78.71      9.38 o
  -5  -7   4       46.75       61.86      7.28 o
  -4  -7   4        4.31        4.79      1.90 o
  -3  -7   4      654.17      668.84     12.68 o
  -2  -7   4      136.08      130.48      3.14 o
  -1  -7   4       23.64       28.29      3.63 o
   0  -7   4        0.37        2.29      1.25 o
   1  -7   4      152.37      158.48      4.92 o
   2  -7   4       39.57       42.95      2.72 o
   3  -7   4      163.06      173.22      6.00 o
   4  -7   4      260.18      254.56     10.95 o
   5  -7   4      213.13      219.75     11.64 o
   6  -7   4        1.47        4.02      2.87 o
   7  -7   4       10.85        7.29      2.93 o
  -8  -6   4      135.76      143.48      9.52 o
  -7  -6   4       75.72       72.03      5.29 o
  -6  -6   4       18.11       22.46      3.50 o
  -5  -6   4      962.02     1000.16     13.10 o
  -4  -6   4      658.80      636.72      7.58 o
  -3  -6   4     1294.75     1280.02     26.65 o
  -2  -6   4      221.01      230.50      6.92 o
  -1  -6   4      771.58      753.27     11.45 o
   0  -6   4     1407.72     1633.55     11.04 o
   1  -6   4      554.90      576.69      6.04 o
   2  -6   4      386.50      356.19      6.00 o
   3  -6   4      407.92      369.19      8.93 o
   4  -6   4     1417.32     1508.21     21.09 o
   5  -6   4      124.84      119.91      7.28 o
   6  -6   4      130.45      137.84      7.56 o
   7  -6   4        9.13        3.25      2.86 o
   8  -6   4       23.59       25.92     11.25 o
  -8  -5   4       17.82       16.63      4.16 o
  -7  -5   4        2.40        4.82      3.46 o
  -6  -5   4        4.34        3.01      3.11 o
  -5  -5   4      247.25      205.59      4.95 o
  -4  -5   4      395.09      372.10     10.37 o
  -3  -5   4        3.65        4.94      1.57 o
  -2  -5   4       41.71       29.79      2.43 o
  -1  -5   4       10.82       25.34      4.02 o
   0  -5   4       61.75       45.09      3.48 o
   1  -5   4       24.52       14.10      1.77 o
   2  -5   4        7.39        8.75      1.49 o
   3  -5   4      417.86      367.41      5.99 o
   4  -5   4       19.86       13.94      2.47 o
   5  -5   4      371.02      353.22     10.21 o
   6  -5   4       14.62       13.38      4.36 o
   7  -5   4       16.94       10.99      4.00 o
   8  -5   4       19.60       20.18      4.65 o
  -9  -4   4        9.58        6.30      3.63 o
  -8  -4   4        1.70        3.09      3.37 o
  -7  -4   4      184.69      168.79      7.62 o
  -6  -4   4       21.28       19.35      4.16 o
  -5  -4   4       49.06       52.65      4.23 o
  -4  -4   4      158.08      136.02      9.24 o
  -3  -4   4      212.44      196.66      8.14 o
  -2  -4   4      131.05      117.50      2.92 o
  -1  -4   4      271.34      245.07     11.29 o
   0  -4   4     3299.30     3915.62     58.63 o
   1  -4   4      214.34      155.34      2.44 o
   2  -4   4       16.27       16.57      1.28 o
   3  -4   4      285.15      297.02      5.01 o
   4  -4   4      103.73       95.62      2.08 o
   5  -4   4      140.76      122.79      2.57 o
   6  -4   4       74.94       78.08      6.49 o
   7  -4   4       35.36       37.84      6.25 o
   8  -4   4       26.19       32.93      4.90 o
   9  -4   4        3.84        9.01      4.94 o
  -9  -3   4        1.36        1.76      4.62 o
  -8  -3   4        1.77        1.48      3.17 o
  -7  -3   4       11.22        5.32      3.35 o
  -6  -3   4       10.80        6.28      3.70 o
  -5  -3   4        1.81       -1.38      3.00 o
  -4  -3   4       12.48       22.74      3.89 o
  -3  -3   4       36.87       34.51      2.19 o
  -2  -3   4      155.57      127.19      8.62 o
  -1  -3   4       84.48       81.62      1.73 o
   0  -3   4       19.46       24.97      2.33 o
   1  -3   4       96.87      117.42      1.86 o
   2  -3   4      170.01      182.26      2.44 o
   3  -3   4      241.30      307.82      4.49 o
   4  -3   4      185.45      229.54      8.40 o
   5  -3   4        5.24        3.81      2.15 o
   6  -3   4        3.65        1.40      1.31 o
   7  -3   4       29.68       24.30      5.87 o
   8  -3   4        0.59        2.87      3.20 o
   9  -3   4        1.18        6.56      4.85 o
  -9  -2   4       19.13       17.94     10.07 o
  -8  -2   4      127.96      126.45     10.76 o
  -7  -2   4      198.06      185.74     10.02 o
  -6  -2   4      247.35      228.79     13.14 o
  -5  -2   4       90.02       71.18      5.77 o
  -4  -2   4     1065.94     1218.05     23.67 o
  -3  -2   4      342.02      292.83      7.74 o
  -2  -2   4       28.58       25.79      1.65 o
  -1  -2   4      167.57      152.98      6.12 o
   0  -2   4      992.58     1098.31     10.34 o
   1  -2   4        5.69        9.97      1.11 o
   2  -2   4      994.35     1067.14      5.29 o
   3  -2   4      875.09     1051.99      8.47 o
   4  -2   4     1382.29     1404.97      9.77 o
   5  -2   4       22.20       19.13      1.61 o
   6  -2   4      302.12      276.51      7.24 o
   7  -2   4      131.64      143.06      4.49 o
   8  -2   4       95.76       90.59      4.75 o
   9  -2   4        0.86        1.62      4.67 o
  -9  -1   4      110.35      103.56      6.93 o
  -8  -1   4      104.43      102.85     11.11 o
  -7  -1   4        1.46        2.93      3.76 o
  -6  -1   4      136.70      121.54     14.55 o
  -5  -1   4      423.05      446.11     13.00 o
  -4  -1   4       18.12       21.48      4.90 o
  -3  -1   4      124.58       91.76      4.59 o
  -2  -1   4      257.13      205.15      3.26 o
  -1  -1   4     1631.49     1584.50     14.00 o
   0  -1   4     2622.26     2587.97     23.00 o
   1  -1   4      222.94      185.44      3.03 o
   2  -1   4      736.07      597.79      3.56 o
   3  -1   4      156.13      161.14      2.50 o
   4  -1   4      251.90      267.54      4.47 o
   5  -1   4       71.89       76.23      3.67 o
   6  -1   4       68.96       68.47      5.04 o
   7  -1   4      139.04      112.10      6.47 o
   8  -1   4      113.10      106.07      5.68 o
   9  -1   4       47.75       50.86      6.24 o
  10  -1   4       48.38       61.95      9.93 o
  -9   0   4      170.67      159.19      7.24 o
  -8   0   4      216.54      217.95      8.55 o
  -7   0   4       20.79       12.44      4.71 o
  -6   0   4       28.51       39.15      5.56 o
  -5   0   4      101.36      100.70      5.23 o
  -4   0   4       53.78       53.46      4.18 o
  -3   0   4      111.72      109.61      3.48 o
  -2   0   4        0.12        0.83      1.22 o
  -1   0   4      449.31      433.35      6.87 o
   0   0   4      186.74      163.55      3.51 o
   1   0   4      160.96      137.80      2.77 o
   2   0   4       12.25       11.82      1.42 o
   3   0   4      323.06      256.90      2.90 o
   4   0   4     1941.00     2253.07     13.63 o
   5   0   4      146.65      159.40      4.88 o
   6   0   4       62.45       69.56      4.51 o
   7   0   4      365.07      355.17      9.36 o
   8   0   4        3.97        6.24      7.81 o
   9   0   4       65.38       50.07      7.90 o
  10   0   4       25.90       45.92      8.31 o
  -9   1   4       42.36       28.92      8.22 o
  -8   1   4       19.36        9.84      5.59 o
  -7   1   4       81.76      103.14      9.19 o
  -6   1   4       63.37       61.56      5.37 o
  -5   1   4        2.78        4.19      3.19 o
  -4   1   4      430.62      409.09     15.34 o
  -3   1   4      626.58      646.05     16.54 o
  -2   1   4       93.10      102.86      2.48 o
  -1   1   4     1328.62     1376.49      7.95 o
   0   1   4     1182.42     1193.79      6.15 o
   1   1   4      249.19      196.43      4.68 o
   2   1   4       57.01       48.99      1.75 o
   3   1   4      481.00      549.74      5.31 o
   4   1   4      168.11      174.11      3.48 o
   5   1   4       39.82       29.47      1.85 o
   6   1   4       68.17       49.76      6.10 o
   7   1   4        0.04        0.74      1.76 o
   8   1   4        9.46        8.76      3.74 o
   9   1   4        1.09        3.69      4.38 o
  10   1   4       62.29       61.47      5.38 o
  -9   2   4       41.82       47.49     10.53 o
  -8   2   4       82.32       93.17     11.59 o
  -7   2   4        0.05       -1.47      2.34 o
  -6   2   4        4.33        6.04      4.16 o
  -5   2   4        4.23       14.46      4.66 o
  -4   2   4      208.67      211.39      4.89 o
  -3   2   4     2220.96     2444.46     36.68 o
  -2   2   4       40.20       38.90      2.36 o
  -1   2   4        1.05       13.40      1.63 o
   0   2   4     5299.69     5615.86     44.12 o
   1   2   4        2.54       10.84      1.31 o
   2   2   4        0.46        2.27      1.47 o
   3   2   4      328.36      365.46      4.81 o
   4   2   4      318.05      359.56      8.09 o
   5   2   4       86.52       84.60      6.39 o
   6   2   4      860.65      859.64     24.73 o
   7   2   4       60.89       63.89      7.76 o
   8   2   4       17.04       11.19      3.12 o
   9   2   4       11.25        5.79      3.46 o
  10   2   4      148.71      155.35      7.90 o
  -9   3   4        6.74       23.28      6.33 o
  -8   3   4       39.60       37.88      7.99 o
  -7   3   4       68.30       79.57      5.66 o
  -6   3   4       38.93       35.73      3.96 o
  -5   3   4       13.93       13.34      2.04 o
  -4   3   4       18.03        9.80      1.96 o
  -3   3   4      122.46      121.99      3.43 o
  -2   3   4       13.77       16.85      1.95 o
  -1   3   4        9.37       12.66      1.62 o
   0   3   4      870.59      809.88      8.59 o
   1   3   4      116.31       83.24      3.32 o
   2   3   4      462.33      579.86      7.67 o
   3   3   4      245.38      272.79      7.43 o
   4   3   4       35.59       48.32      2.02 o
   5   3   4      163.37      162.65      4.98 o
   6   3   4        6.67       14.18      4.92 o
   7   3   4      338.33      318.71     10.72 o
   8   3   4        0.47        2.54      3.79 o
   9   3   4        0.73        5.28      4.44 o
  10   3   4       34.64       40.89      6.98 o
  -8   4   4       20.91       29.15      6.51 o
  -7   4   4       81.31       59.91      7.34 o
  -6   4   4        8.92        5.54      4.53 o
  -5   4   4      111.93      141.40      5.52 o
  -4   4   4      254.85      248.08      6.97 o
  -3   4   4      279.31      299.10      5.80 o
  -2   4   4      347.34      342.05      5.89 o
  -1   4   4      203.56      219.23      3.55 o
   0   4   4        2.67        4.90      1.75 o
   1   4   4      124.25      130.41      3.77 o
   2   4   4      214.32      204.77      5.64 o
   3   4   4      179.51      229.43     11.11 o
   4   4   4      137.35      151.15      3.99 o
   5   4   4        0.06        3.50      3.55 o
   6   4   4     1431.05     1491.22     23.31 o
   7   4   4        5.12        5.50      4.76 o
   8   4   4       53.14       54.40      5.96 o
   9   4   4       58.62       68.11      6.58 o
  -8   5   4      104.51      112.16     10.90 o
  -7   5   4      107.51       93.08      9.10 o
  -6   5   4      165.65      154.84     10.16 o
  -5   5   4      157.02      160.01     10.16 o
  -4   5   4       30.66       27.60      1.58 o
  -3   5   4      400.68      417.12      9.68 o
  -2   5   4       10.57       12.61      1.50 o
  -1   5   4       41.08       28.90      2.11 o
   0   5   4      687.22      714.84      6.74 o
   1   5   4      180.76      216.16      5.80 o
   2   5   4     1793.86     2094.87     17.77 o
   3   5   4      291.26      285.11     13.12 o
   4   5   4      791.40      776.09     25.75 o
   5   5   4     1017.86     1073.82     20.80 o
   6   5   4       75.57      106.57     11.87 o
   7   5   4        7.85       12.21      4.98 o
   8   5   4       17.22       27.93      6.05 o
   9   5   4      144.97      150.33      8.08 o
  -7   6   4       12.49       17.65      6.33 o
  -6   6   4        1.95       -1.29      3.79 o
  -5   6   4        1.18        1.62      3.97 o
  -4   6   4        1.00        3.79      4.43 o
  -3   6   4        8.33        5.87      1.09 o
  -2   6   4      199.88      177.45      6.48 o
  -1   6   4      175.27      191.69     10.59 o
   0   6   4      312.80      340.86     11.46 o
   1   6   4      152.67      161.51      5.86 o
   2   6   4       12.08       14.79      2.96 o
   3   6   4       30.32       29.46      3.13 o
   4   6   4       76.86       74.06      5.36 o
   5   6   4       63.65       57.15      6.86 o
   6   6   4        4.48        1.39      4.46 o
   7   6   4        0.02        3.81      4.01 o
   8   6   4      131.84      167.22     16.61 o
   9   6   4        6.57        4.00      4.31 o
  -5   7   4        3.38        2.96      3.88 o
  -4   7   4       79.24       86.47      8.18 o
  -3   7   4        0.69        4.99      4.16 o
  -2   7   4       11.69        6.38      2.47 o
  -1   7   4       72.23       73.07      5.96 o
   0   7   4        9.55        7.29      2.75 o
   1   7   4        0.03        3.48      2.33 o
   2   7   4       45.71       41.42      3.88 o
   3   7   4       41.59       47.23      2.48 o
   4   7   4      108.00      107.56      6.11 o
   5   7   4       79.19       58.06      7.99 o
   6   7   4       81.07       68.73      5.35 o
   7   7   4       58.02       48.36      5.53 o
   8   7   4        0.14        5.40      4.72 o
  -6   8   4        0.48       -0.97      4.57 o
  -5   8   4        8.73       10.44      4.57 o
  -4   8   4        0.03        3.19      5.50 o
  -3   8   4       87.54      112.85      8.73 o
  -2   8   4      172.82      176.68      5.66 o
  -1   8   4       33.81       30.56      8.44 o
   0   8   4       67.70       82.56      4.93 o
   1   8   4        9.34        9.60      3.61 o
   2   8   4       64.27       64.51      5.83 o
   3   8   4        0.57        4.92      4.35 o
   4   8   4      230.34      208.01     10.72 o
   5   8   4       15.42       17.45      4.57 o
   6   8   4       18.32       19.01      4.42 o
   7   8   4        1.44        5.31      3.73 o
   8   8   4       53.61       70.89      7.81 o
  -5   9   4        0.38        4.76      6.28 o
  -4   9   4      133.42      154.42     10.16 o
  -3   9   4       52.05       39.96     22.96 o
  -2   9   4        0.10        2.12      2.73 o
  -1   9   4       77.65       84.90      5.05 o
   0   9   4      272.38      295.22      6.36 o
   1   9   4     1172.93     1312.84     16.36 o
   2   9   4      205.63      188.81      8.06 o
   3   9   4       55.65       54.63      5.92 o
   4   9   4       82.37       86.73      5.68 o
   5   9   4      202.86      174.61     10.07 o
   6   9   4        0.51        2.36      3.71 o
   7   9   4       61.41       69.89     13.17 o
  -4  10   4       73.16       57.56     22.40 o
  -3  10   4       41.94       22.17     14.64 o
  -2  10   4        0.09        1.71      1.80 o
  -1  10   4        1.30        0.79      3.46 o
   0  10   4      385.94      390.70     13.07 o
   1  10   4      230.82      223.03      6.63 o
   2  10   4       93.60      121.50      5.74 o
   3  10   4       12.38       10.43      3.45 o
   4  10   4      337.98      340.98      9.96 o
   5  10   4      240.78      264.87     17.69 o
   6  10   4      176.53      200.18      9.86 o
  -3  11   4       20.24       13.58     10.25 o
  -2  11   4       49.79       70.40      9.10 o
  -1  11   4       45.98       47.49      6.14 o
   0  11   4       96.56       87.54      6.98 o
   1  11   4       60.52       61.19      4.74 o
   2  11   4       64.46       58.44      6.40 o
   3  11   4       22.42       26.99      4.23 o
   4  11   4        3.54        6.17      3.92 o
   5  11   4        1.29        1.34      3.35 o
  -1  12   4        4.68        2.36      3.46 o
   0  12   4       34.02       30.67      5.54 o
   1  12   4       74.78       86.47      8.92 o
   2  12   4       48.46       48.29      5.24 o
  -3 -11   5        2.13        3.14      4.43 o
  -2 -11   5       20.61       21.66      7.48 o
  -1 -11   5      123.90      117.22     14.60 o
   0 -11   5        2.73        0.37      3.33 o
   1 -11   5       19.02        6.84      9.28 o
   2 -11   5        6.12        5.40      5.31 o
   3 -11   5        1.16        4.30      4.20 o
  -5 -10   5       14.20       18.02      9.61 o
  -4 -10   5       24.94       23.56      7.95 o
  -3 -10   5       49.74       51.55      7.62 o
  -2 -10   5       41.65       34.78      3.51 o
  -1 -10   5       18.88       20.69      3.08 o
   0 -10   5        4.79        5.53      3.70 o
   1 -10   5       18.73       18.15      4.43 o
   2 -10   5       24.66       15.57     17.37 o
   3 -10   5        1.62        3.28      5.27 o
   4 -10   5        8.97       10.49      6.47 o
  -6  -9   5       71.62       61.67      9.38 o
  -5  -9   5        7.59        9.98      9.65 o
  -4  -9   5       37.28       25.18      8.92 o
  -3  -9   5       94.36      103.57     12.01 o
  -2  -9   5      338.90      362.50      7.80 o
  -1  -9   5      100.27       88.01      5.41 o
   0  -9   5      244.82      229.89      7.95 o
   1  -9   5      177.54      154.02      9.19 o
   2  -9   5       77.25       67.12      6.70 o
   3  -9   5      225.37      199.42     10.12 o
   4  -9   5       17.00       28.22     13.53 o
   5  -9   5       18.77       23.42     11.36 o
   6  -9   5       33.17       30.07     15.98 o
  -7  -8   5       84.49      102.60     10.25 o
  -5  -8   5      221.94      235.73     12.84 o
  -4  -8   5      191.83      189.25     12.52 o
  -3  -8   5      175.33      182.00     12.93 o
  -2  -8   5        4.49        3.78      2.66 o
  -1  -8   5        0.22        0.71      2.04 o
   0  -8   5       66.33       54.07      4.47 o
   1  -8   5        2.89        5.04      2.35 o
   2  -8   5       85.42       87.50      4.83 o
   3  -8   5       12.01       12.47      5.45 o
   4  -8   5      153.19      155.12      6.24 o
   5  -8   5      104.22      110.53      6.21 o
   6  -8   5       19.64       26.95      4.40 o
   7  -8   5       19.40       22.68      4.60 o
  -7  -7   5       29.33       31.97      8.82 o
  -6  -7   5       17.83       10.44      6.61 o
  -5  -7   5        0.03        6.79      6.28 o
  -4  -7   5       31.05       48.27     10.62 o
  -3  -7   5      157.42      158.34      8.57 o
  -2  -7   5       13.23       11.33      3.13 o
  -1  -7   5      158.64      180.71      6.80 o
   0  -7   5      568.76      606.50     11.04 o
   1  -7   5      380.67      371.01      8.16 o
   2  -7   5      263.73      238.28     11.06 o
   3  -7   5      136.31      130.60      5.39 o
   4  -7   5       19.66       23.13      3.00 o
   5  -7   5       21.40       26.47      4.17 o
   6  -7   5       25.75       23.06      4.55 o
   7  -7   5       18.43       14.47      4.94 o
  -7  -6   5        1.35        2.45      5.82 o
  -6  -6   5        1.52        3.12      2.61 o
  -5  -6   5        5.08        7.37      2.14 o
  -4  -6   5      149.59      157.40      5.78 o
  -3  -6   5      143.33      118.81      6.28 o
  -2  -6   5        0.13        0.25      2.34 o
  -1  -6   5       78.75       62.91      4.95 o
   0  -6   5      232.87      205.56      7.27 o
   1  -6   5       87.50       70.46      2.16 o
   2  -6   5       14.75       12.72      1.99 o
   3  -6   5      103.54       98.80      3.05 o
   4  -6   5       27.90       29.41      2.03 o
   5  -6   5       69.74       63.74      4.25 o
   6  -6   5       25.89       24.18      4.52 o
   7  -6   5       26.19       30.95      4.66 o
   8  -6   5       61.53       70.05      6.71 o
  -8  -5   5       37.57       36.41      5.10 o
  -7  -5   5      371.95      343.12      9.62 o
  -6  -5   5       80.31       66.07      4.77 o
  -5  -5   5        7.24        4.99      2.56 o
  -4  -5   5      133.16      145.96      4.76 o
  -3  -5   5       38.11       35.44      2.84 o
  -2  -5   5      212.16      211.77      6.56 o
  -1  -5   5      505.07      585.22     12.88 o
   0  -5   5     1187.15     1377.12     15.57 o
   1  -5   5       13.51       10.50      1.27 o
   2  -5   5       95.91       99.34      3.56 o
   3  -5   5      206.66      182.64      3.86 o
   4  -5   5      336.84      305.94      9.18 o
   5  -5   5      421.01      446.77     10.50 o
   6  -5   5      205.78      194.79      7.28 o
   7  -5   5        5.99        2.46      3.38 o
   8  -5   5       50.92       51.74      9.24 o
  -8  -4   5       13.22        9.75      6.21 o
  -7  -4   5        0.02       -0.04      3.09 o
  -6  -4   5        0.02        4.63      2.84 o
  -5  -4   5        0.08        0.84      2.66 o
  -4  -4   5       42.19       49.43      3.78 o
  -3  -4   5      278.66      269.72     11.06 o
  -2  -4   5        5.05        7.85      1.86 o
  -1  -4   5      246.70      272.33      6.98 o
   0  -4   5      223.29      230.39     11.04 o
   1  -4   5       74.49       84.16      1.74 o
   2  -4   5       37.14       26.33      1.61 o
   3  -4   5        0.50        3.87      1.38 o
   4  -4   5      691.76      701.66     12.35 o
   5  -4   5       92.44       98.00      3.70 o
   6  -4   5      221.08      199.34     16.54 o
   7  -4   5       44.10       43.45      7.17 o
   8  -4   5        2.25        6.05      3.99 o
   9  -4   5        1.99        5.19      3.07 o
  -9  -3   5       12.40       14.07      3.97 o
  -8  -3   5       32.04       32.23     10.44 o
  -7  -3   5      212.16      215.14      8.20 o
  -6  -3   5      123.39      119.32      7.07 o
  -5  -3   5      335.69      307.86     10.69 o
  -4  -3   5     1025.58     1067.33     15.12 o
  -3  -3   5      567.77      531.02      9.32 o
  -2  -3   5     1112.17     1131.56     25.75 o
  -1  -3   5       30.90       40.34      1.72 o
   0  -3   5       32.88       37.80      2.44 o
   1  -3   5      146.74      205.08      2.85 o
   2  -3   5      157.43      187.90      2.60 o
   3  -3   5      292.17      270.96      3.83 o
   4  -3   5      486.23      441.04      6.85 o
   5  -3   5      146.67      120.75      5.04 o
   6  -3   5      814.38      803.65     12.38 o
   7  -3   5      586.28      571.46     14.61 o
   8  -3   5       62.33       60.69      6.66 o
   9  -3   5       82.37       68.01      6.15 o
  -9  -2   5       34.19       33.39      4.68 o
  -8  -2   5       21.56       23.10      6.33 o
  -7  -2   5       35.87       37.09      5.80 o
  -6  -2   5       60.56       70.13      6.81 o
  -5  -2   5       19.36       23.33      4.39 o
  -4  -2   5       82.74       89.20      4.34 o
  -3  -2   5      687.81      632.94     14.46 o
  -2  -2   5      465.11      439.18      5.13 o
  -1  -2   5     1135.03     1127.26      9.48 o
   0  -2   5      144.20      126.43      3.18 o
   1  -2   5      165.95      207.37      2.54 o
   2  -2   5      376.20      417.84      3.89 o
   3  -2   5        0.04        2.35      1.25 o
   4  -2   5      147.92      122.28      3.35 o
   5  -2   5       44.83       38.42      3.10 o
   6  -2   5      640.92      607.51      8.35 o
   7  -2   5      297.86      293.63      6.85 o
   8  -2   5       13.29        7.53      6.05 o
  -9  -1   5        0.28        2.90      3.53 o
  -8  -1   5       26.49       29.89      4.88 o
  -7  -1   5        3.71        2.18      3.15 o
  -6  -1   5       18.61       13.25      4.43 o
  -5  -1   5       17.70       18.64      4.19 o
  -4  -1   5        6.93        6.56      4.99 o
  -3  -1   5      623.61      718.68     16.05 o
  -2  -1   5       78.19       59.20      2.48 o
  -1  -1   5      197.83      197.97      4.51 o
   0  -1   5       92.49       74.69      2.25 o
   1  -1   5      510.54      540.80      6.04 o
   2  -1   5      941.97      929.51      5.55 o
   3  -1   5      627.64      685.88      5.54 o
   4  -1   5       50.97       50.59      3.07 o
   5  -1   5        0.97        4.75      2.57 o
   6  -1   5       39.58       38.80      3.02 o
   7  -1   5      194.77      164.58      5.75 o
   8  -1   5       16.51       11.06      2.96 o
   9  -1   5        0.69        1.34      5.36 o
  10  -1   5       85.01      111.70     11.09 o
  -9   0   5       65.37       60.65      5.52 o
  -8   0   5       29.93       25.07      4.69 o
  -7   0   5       11.53        7.15      4.01 o
  -6   0   5        1.11        5.46      4.28 o
  -5   0   5        7.80        9.00      4.00 o
  -4   0   5      269.61      261.72      7.96 o
  -3   0   5       98.45       80.01      4.87 o
  -2   0   5       75.68       73.01      2.67 o
  -1   0   5       77.68       68.90      2.08 o
   0   0   5      256.50      200.55      6.49 o
   1   0   5       23.65       15.85      1.35 o
   2   0   5     1797.10     2041.31     16.28 o
   3   0   5     1020.39     1128.42      8.72 o
   4   0   5      142.21      153.85      4.10 o
   5   0   5        3.14        5.05      2.77 o
   6   0   5       28.80       30.41      2.82 o
   7   0   5      116.28      109.30      5.40 o
   8   0   5      191.61      171.06      5.86 o
   9   0   5        9.37        6.79      5.77 o
  10   0   5       14.78       29.33      7.99 o
  -9   1   5        0.35        4.30      5.73 o
  -8   1   5      206.25      195.72     13.26 o
  -7   1   5        5.68       10.68      3.82 o
  -6   1   5      113.42       98.85      5.64 o
  -5   1   5       30.54       37.50      5.04 o
  -4   1   5      178.82      196.49      7.60 o
  -3   1   5       90.34       90.82      4.79 o
  -2   1   5      176.91      213.55      4.27 o
  -1   1   5      656.23      525.09      5.38 o
   0   1   5       79.83       86.56      2.80 o
   1   1   5      548.39      573.44      6.38 o
   2   1   5      116.70      117.81      3.03 o
   4   1   5       32.40       27.07      2.40 o
   5   1   5      279.17      297.30      5.48 o
   6   1   5       31.07       38.48      3.35 o
   7   1   5       40.14       33.87      6.32 o
   8   1   5       41.63       33.13      3.52 o
   9   1   5       75.22       93.66      6.08 o
  10   1   5       57.06       72.60     12.89 o
  -9   2   5       25.21       27.02      7.95 o
  -8   2   5       93.29       79.64      8.96 o
  -7   2   5        7.02        1.11      5.17 o
  -6   2   5       36.02       32.94      4.04 o
  -5   2   5       49.51       43.53      4.60 o
  -4   2   5      348.69      312.76      7.86 o
  -3   2   5     3094.80     3293.90     46.64 o
  -2   2   5     4237.96     4749.53     36.20 o
  -1   2   5     3808.12     4013.88     33.33 o
   0   2   5       42.59       15.92      1.55 o
   1   2   5      645.66      559.71     10.16 o
   2   2   5      693.50      686.06      8.19 o
   3   2   5      642.76      706.14     12.44 o
   4   2   5       79.17       61.99      2.97 o
   5   2   5      400.37      337.48      9.78 o
   6   2   5     1680.49     1737.48     21.99 o
   7   2   5      319.98      292.69     13.89 o
   8   2   5      152.93      150.68      7.77 o
   9   2   5       23.76       20.00      8.04 o
  10   2   5       42.18       34.86      9.89 o
  -8   3   5        0.01        0.74      4.67 o
  -7   3   5      103.28       97.10      9.01 o
  -6   3   5       12.38       13.02      3.97 o
  -5   3   5       10.55        8.99      4.90 o
  -4   3   5       41.48       45.26      4.12 o
  -3   3   5      180.73      175.32      6.32 o
  -2   3   5     2649.73     2803.30     27.76 o
  -1   3   5     1352.36     1574.23     22.03 o
   0   3   5      539.85      454.15     11.45 o
   1   3   5      697.06      619.93      7.88 o
   2   3   5      803.02      728.47     10.49 o
   3   3   5      207.55      200.94      6.49 o
   4   3   5       65.02       56.44      2.62 o
   6   3   5        0.12        1.09      1.19 o
   7   3   5      107.47      100.46      8.91 o
   8   3   5        4.51        3.40      3.52 o
   9   3   5      107.10      111.65     10.76 o
  -8   4   5        0.04       -0.42      4.11 o
  -7   4   5       35.47       42.68      7.39 o
  -6   4   5        9.46       11.96      3.17 o
  -5   4   5       97.25      102.34      4.97 o
  -4   4   5       77.09       74.38      4.86 o
  -3   4   5       19.43       16.66      1.92 o
  -2   4   5      474.48      406.67      9.90 o
  -1   4   5       27.33       24.71      2.12 o
   0   4   5        6.65        1.66      1.14 o
   1   4   5        9.09       18.63      3.27 o
   2   4   5      162.87      171.03      8.34 o
   3   4   5        7.45       12.55      4.06 o
   4   4   5      460.49      459.66      6.19 o
   5   4   5      287.67      289.43     11.08 o
   6   4   5        6.89       12.83      5.73 o
   7   4   5      249.04      230.71     10.25 o
   8   4   5        0.02        2.58      3.87 o
   9   4   5       38.59       36.48      5.47 o
  -8   5   5       66.54       86.47      9.52 o
  -7   5   5      111.39      122.18     10.81 o
  -6   5   5      141.05      172.67     10.86 o
  -5   5   5        2.94        6.28      5.96 o
  -4   5   5        8.94       10.75      2.50 o
  -3   5   5       49.37       43.81      2.28 o
  -2   5   5       18.28       25.35      2.11 o
  -1   5   5      106.63      109.47      4.88 o
   0   5   5        2.83        2.81      1.81 o
   1   5   5     1155.75     1353.15     19.54 o
   2   5   5       70.18       75.56      5.04 o
   3   5   5       68.85       65.09      4.98 o
   4   5   5       81.35       80.16      3.48 o
   5   5   5      139.12      119.84      7.19 o
   6   5   5       64.67       69.44      8.76 o
   7   5   5       51.28       52.14     10.84 o
   8   5   5        1.89        3.48      4.97 o
   9   5   5       11.01       15.17      6.26 o
  -7   6   5       57.68       44.72      8.41 o
  -6   6   5       36.25       32.15      7.48 o
  -5   6   5       36.20       32.06      6.84 o
  -4   6   5      152.85      201.63     11.41 o
  -3   6   5      173.09      196.86      4.79 o
  -2   6   5        8.68        7.22      2.03 o
  -1   6   5       99.96       74.39      4.26 o
   0   6   5      222.80      203.49      5.38 o
   1   6   5      225.02      223.40      6.51 o
   2   6   5        1.46        3.94      2.40 o
   3   6   5      189.24      169.31     10.66 o
   4   6   5      591.53      541.22     17.54 o
   5   6   5      755.43      719.16     16.82 o
   6   6   5      307.43      301.79     13.64 o
   7   6   5       30.82       18.62      6.67 o
   8   6   5       29.64       34.43      5.61 o
   9   6   5        5.16        6.31      4.29 o
  -7   7   5        1.53        4.85      6.98 o
  -6   7   5        0.35        3.60      4.76 o
  -5   7   5       35.50       37.65      8.59 o
  -4   7   5       25.22       22.73      5.45 o
  -2   7   5      432.62      472.93      9.70 o
  -1   7   5      234.33      260.95      8.64 o
   0   7   5      257.43      250.80     13.19 o
   1   7   5       25.51       17.72      3.50 o
   2   7   5      269.89      295.31      8.51 o
   3   7   5        6.11        7.67      5.82 o
   4   7   5        0.95        0.79      3.83 o
   5   7   5      203.80      199.74      9.52 o
   6   7   5       48.74       39.78      8.28 o
   7   7   5      246.24      266.41     12.17 o
   8   7   5        6.48       14.83      8.87 o
  -6   8   5       18.91        5.17      4.43 o
  -5   8   5        4.47        2.96      4.43 o
  -4   8   5        4.46        6.74      4.53 o
  -3   8   5       30.21       21.80      6.05 o
  -2   8   5        0.91        2.61      2.20 o
  -1   8   5      106.81      122.55      7.23 o
   0   8   5        0.94        1.81      3.40 o
   1   8   5      186.45      175.93      6.92 o
   2   8   5      205.71      194.15      8.99 o
   3   8   5      310.26      307.08     10.50 o
   4   8   5       91.66       90.54      9.24 o
   5   8   5        3.39        5.61      5.50 o
   6   8   5      237.66      242.97     16.77 o
   7   8   5      115.42      123.84      7.07 o
   8   8   5       34.19       41.34      5.95 o
  -5   9   5        2.15        3.60      4.48 o
  -4   9   5        6.33        8.96      4.57 o
  -3   9   5       23.42       18.57      9.93 o
  -2   9   5       22.19       18.39     10.30 o
  -1   9   5       13.01       14.28      3.85 o
   0   9   5      119.05      117.42      4.64 o
   1   9   5      217.51      173.29      7.42 o
   2   9   5      147.31      134.71      5.98 o
   3   9   5      105.98      103.06      7.46 o
   4   9   5      105.22      122.96     11.34 o
   5   9   5       88.96      112.94     11.69 o
   6   9   5       86.03      105.10      6.50 o
   7   9   5       42.54       46.67      7.21 o
  -4  10   5       52.74       27.90     20.14 o
  -3  10   5       46.98       34.92     16.26 o
  -2  10   5        0.13        0.74      2.86 o
  -1  10   5       12.61       12.61      5.82 o
   0  10   5      290.75      279.10     11.92 o
   1  10   5       38.56       34.04      7.85 o
   2  10   5      208.98      183.39      6.76 o
   3  10   5        0.08        6.23      3.60 o
   4  10   5        1.46        4.74      3.62 o
   5  10   5       16.99       21.89      4.80 o
   6  10   5       38.69       32.24      6.43 o
  -3  11   5        0.30        3.33      3.00 o
  -2  11   5        8.90        7.99      3.70 o
  -1  11   5       25.82       36.77      5.91 o
   0  11   5       83.19       61.67      6.10 o
   1  11   5        0.85        3.76      2.65 o
   2  11   5       30.89       29.57      5.57 o
   3  11   5       27.31       29.75      4.09 o
   4  11   5       91.44       93.04      7.53 o
   5  11   5       18.04       11.32      5.36 o
   0  12   5        0.01        1.57      3.70 o
   1  12   5       92.71      101.95      8.45 o
   2  12   5       11.99       10.67      4.64 o
  -2 -11   6      151.19      165.79     12.24 o
  -1 -11   6       37.82       40.66      4.72 o
   0 -11   6      176.02      153.13      8.92 o
   1 -11   6      140.33      152.95      9.01 o
   2 -11   6       51.77       68.09      7.53 o
  -4 -10   6       13.16       18.20      8.68 o
  -3 -10   6      110.88      111.00     10.16 o
  -2 -10   6       85.31       83.69     11.53 o
  -1 -10   6        5.01        6.62      2.84 o
   0 -10   6      140.81      150.35      6.04 o
   1 -10   6       19.94       17.74      5.27 o
   2 -10   6      189.17      184.17     11.59 o
   3 -10   6       91.24      105.14     17.69 o
   4 -10   6       68.63       67.63     13.44 o
  -5  -9   6       18.48       18.62      6.51 o
  -4  -9   6       22.42       24.57      7.62 o
  -3  -9   6        0.55        2.13      1.73 o
  -2  -9   6       29.78       31.12      3.55 o
  -1  -9   6       40.24       38.72      4.62 o
   0  -9   6        9.27        7.44      2.94 o
   1  -9   6       13.11        8.08      2.83 o
   2  -9   6      156.36      140.75      8.87 o
   3  -9   6       31.51       32.38      6.47 o
   4  -9   6       56.71       57.74     23.70 o
   5  -9   6        4.37        3.79      4.80 o
  -6  -8   6        7.73        8.59      6.33 o
  -5  -8   6       98.70      109.99     10.81 o
  -4  -8   6        0.89        5.22      6.88 o
  -3  -8   6        6.46        6.10      6.74 o
  -2  -8   6       45.64       45.01      6.17 o
  -1  -8   6       68.72       70.80      8.64 o
   0  -8   6        2.64        1.56      2.77 o
   1  -8   6        2.48        2.07      2.63 o
   2  -8   6      155.13      120.44      5.06 o
   3  -8   6        0.63        2.26      4.25 o
   4  -8   6        0.12        4.80      6.33 o
   5  -8   6        2.66        5.27      8.04 o
   6  -8   6       30.25       34.32     12.93 o
  -7  -7   6       85.58      103.33     10.86 o
  -6  -7   6      111.28      126.66     10.86 o
  -5  -7   6       36.54       25.54      8.59 o
  -4  -7   6       41.67       37.51      8.92 o
  -3  -7   6       78.35       83.26      4.44 o
  -2  -7   6        3.93        3.04      3.19 o
  -1  -7   6      670.32      687.89     13.66 o
   0  -7   6      179.94      179.15      7.21 o
   1  -7   6      161.56      132.87      5.94 o
   2  -7   6        2.66        7.57      2.81 o
   3  -7   6       33.05       32.30      2.31 o
   4  -7   6       93.06      105.74      9.01 o
   5  -7   6      106.17      108.55      9.28 o
   6  -7   6       28.14       21.99     12.01 o
   7  -7   6        0.02        1.25      2.26 o
  -7  -6   6       13.92       19.17      9.47 o
  -6  -6   6       34.98       51.14      9.24 o
  -5  -6   6       17.93       26.43      3.81 o
  -4  -6   6       35.31       35.43      2.48 o
  -3  -6   6      778.15      790.70     15.66 o
  -2  -6   6        0.11       -0.69      2.61 o
  -1  -6   6     1333.95     1447.57     23.06 o
   0  -6   6      246.63      230.06      7.65 o
   1  -6   6     1120.86     1018.94     24.07 o
   2  -6   6      492.66      505.31      6.31 o
   3  -6   6      168.62      173.66      7.30 o
   4  -6   6      347.52      330.60     11.18 o
   5  -6   6       18.40       29.29      7.04 o
   6  -6   6       25.06       24.12      4.19 o
   7  -6   6       21.62       19.42      6.21 o
   8  -6   6       48.72       52.17      7.19 o
  -8  -5   6       32.90       33.63      7.81 o
  -7  -5   6      200.19      175.11     13.03 o
  -6  -5   6      497.36      510.31     17.62 o
  -5  -5   6      257.25      248.60      6.12 o
  -4  -5   6      348.20      326.73     12.98 o
  -3  -5   6        4.13        3.68      1.12 o
  -2  -5   6      147.87      157.81      6.20 o
  -1  -5   6     1414.55     1550.98     20.67 o
   0  -5   6      946.19     1044.39     20.46 o
   1  -5   6      264.44      260.20      7.20 o
   2  -5   6      872.73      904.67      8.01 o
   3  -5   6     1879.79     2041.79     33.67 o
   4  -5   6      283.92      347.52      5.96 o
   5  -5   6      158.43      120.91      3.69 o
   6  -5   6       22.05       23.21      5.15 o
   7  -5   6      216.72      231.14      9.24 o
   8  -5   6       83.65       76.41     10.46 o
  -8  -4   6        7.78        8.64      3.77 o
  -7  -4   6       27.54       19.86      7.81 o
  -6  -4   6      137.08      125.71      5.60 o
  -5  -4   6       65.98       64.54      4.69 o
  -4  -4   6        1.18        4.40      2.83 o
  -3  -4   6      176.68      159.40     10.05 o
  -2  -4   6      530.53      500.15     15.53 o
  -1  -4   6        0.62        2.24      2.72 o
   0  -4   6       10.13       14.53      3.61 o
   1  -4   6      142.39      171.38      4.24 o
   2  -4   6       16.79       18.84      1.58 o
   3  -4   6      567.38      520.64      5.16 o
   4  -4   6      453.21      451.22      7.42 o
   5  -4   6      361.08      386.38      6.00 o
   6  -4   6       13.13       16.27      2.39 o
   7  -4   6       87.78       90.78      6.62 o
   8  -4   6      181.05      180.19     15.17 o
   9  -4   6       51.50       45.58      6.26 o
  -8  -3   6       73.16       60.72      5.07 o
  -7  -3   6       39.45       39.40      5.34 o
  -6  -3   6        4.16        5.54      4.53 o
  -5  -3   6        0.31        2.91      2.60 o
  -4  -3   6       78.22       69.74      5.16 o
  -3  -3   6       22.24       27.92      2.34 o
  -2  -3   6      167.07      174.54      5.97 o
  -1  -3   6      525.15      617.33     15.57 o
   0  -3   6      274.10      298.47      2.48 o
   1  -3   6       86.28      107.78      3.00 o
   2  -3   6       30.95       18.15      1.44 o
   3  -3   6       40.67       32.88      1.93 o
   4  -3   6       18.80       14.37      1.89 o
   5  -3   6      168.84      163.89      4.42 o
   6  -3   6      349.13      387.15      7.68 o
   7  -3   6        0.28        2.35      1.15 o
   8  -3   6        3.73        6.40      2.76 o
   9  -3   6       13.45       17.06      4.52 o
  -8  -2   6        9.76       12.25      4.37 o
  -7  -2   6        2.27        2.55      2.91 o
  -6  -2   6       23.69       27.49      4.44 o
  -5  -2   6       33.27       29.70      5.22 o
  -4  -2   6      372.39      369.10     11.50 o
  -3  -2   6      386.48      389.96      7.53 o
  -2  -2   6      707.03      810.74     17.47 o
  -1  -2   6     1723.92     1903.90     39.89 o
   0  -2   6      272.46      363.77      6.28 o
   1  -2   6      202.96      181.44      3.26 o
   2  -2   6       27.54       27.38      1.79 o
   3  -2   6       72.48       61.75      2.01 o
   4  -2   6       29.38       35.49      2.92 o
   5  -2   6      103.30      101.06      4.21 o
   6  -2   6      771.46      745.41     11.59 o
   7  -2   6        1.67        3.32      1.86 o
   8  -2   6      118.19      115.21     12.13 o
   9  -2   6        0.65        1.40      3.45 o
  -8  -1   6       73.12       68.93      6.14 o
  -7  -1   6      135.43      148.82      7.76 o
  -6  -1   6       67.43       63.67      5.80 o
  -5  -1   6      232.69      247.87      7.89 o
  -4  -1   6      469.51      464.66     12.24 o
  -3  -1   6       44.09       34.21      3.56 o
  -2  -1   6      154.78      174.47      5.56 o
  -1  -1   6       30.33       28.97      2.17 o
   0  -1   6      887.21      953.71     15.01 o
   1  -1   6     2852.88     3171.36     20.12 o
   2  -1   6      614.14      673.09      5.47 o
   3  -1   6     1011.40     1083.54      8.92 o
   4  -1   6      281.20      270.10      5.99 o
   5  -1   6      227.44      208.52      6.19 o
   6  -1   6      435.63      465.72      8.41 o
   7  -1   6       14.54       17.08      3.58 o
   8  -1   6       22.05       23.30      4.28 o
   9  -1   6        5.99        6.43      3.35 o
  -8   0   6        1.04        2.94      3.16 o
  -7   0   6      141.96      143.06      6.96 o
  -6   0   6      190.36      193.65      8.11 o
  -5   0   6      405.19      506.58     12.23 o
  -4   0   6       77.02       86.08      5.23 o
  -3   0   6      272.72      280.86      8.55 o
  -2   0   6      427.98      423.59     10.35 o
  -1   0   6       23.87       29.89      2.15 o
   0   0   6       33.68       23.98      1.63 o
   1   0   6      134.90      167.31      3.31 o
   2   0   6     1675.50     1956.89     30.45 o
   3   0   6       85.49       94.95      5.59 o
   4   0   6       11.32       21.85      3.67 o
   5   0   6      233.49      226.06      4.95 o
   6   0   6      163.10      170.13      4.66 o
   7   0   6      616.77      624.32      8.92 o
   8   0   6      227.52      233.84      6.84 o
   9   0   6      116.13      140.29     12.43 o
  -8   1   6      146.79      136.99      6.79 o
  -7   1   6        6.51        8.73      3.60 o
  -6   1   6        1.94        1.36      3.09 o
  -5   1   6       23.61       21.57      4.06 o
  -4   1   6        0.52        3.93      3.34 o
  -3   1   6      272.14      266.40      7.93 o
  -2   1   6      516.77      431.57      7.32 o
  -1   1   6       64.32       44.02      2.46 o
   0   1   6        1.56        4.81      1.44 o
   1   1   6        2.44        4.35      1.52 o
   2   1   6      811.54      834.02     14.48 o
   3   1   6      930.21      858.20      8.78 o
   4   1   6      114.38      117.22      5.14 o
   5   1   6        2.76        3.53      2.08 o
   6   1   6        6.95        5.97      2.52 o
   7   1   6       49.23       54.11      5.33 o
   8   1   6      221.93      201.33      5.91 o
   9   1   6       45.24       39.23      5.80 o
  10   1   6       65.42       60.15      8.73 o
  -8   2   6       60.47       54.00      8.31 o
  -7   2   6       45.98       43.65      9.24 o
  -6   2   6        0.73       -1.52      2.68 o
  -5   2   6        0.05        2.63      3.17 o
  -4   2   6       82.07       73.59      5.86 o
  -3   2   6      187.73      215.88      6.73 o
  -1   2   6       53.25       64.84      8.78 o
   0   2   6       39.29       22.15      2.82 o
   1   2   6       11.05       10.52      3.12 o
   2   2   6      262.06      302.26      6.18 o
   3   2   6        7.27       14.66      2.63 o
   4   2   6        0.53        3.81      1.72 o
   5   2   6      163.09      221.38     11.00 o
   6   2   6      559.68      558.33      7.82 o
   7   2   6       86.13       99.61      7.86 o
   8   2   6        5.89        3.46      2.82 o
   9   2   6        0.01        1.81      3.57 o
  -8   3   6        1.02        8.59      6.61 o
  -7   3   6      105.11      106.25      9.28 o
  -6   3   6       34.64       33.58      7.34 o
  -5   3   6       39.15       46.53      4.47 o
  -4   3   6        7.94       12.56      3.71 o
  -3   3   6     1281.74     1465.11     48.66 o
  -2   3   6     1858.87     2152.62     28.69 o
  -1   3   6        4.33        3.09      2.53 o
   0   3   6      524.56      513.65     19.96 o
   1   3   6        7.02        6.39      2.56 o
   2   3   6      453.05      481.11     10.16 o
   3   3   6      210.85      288.04     21.48 o
   4   3   6        1.34        1.48      1.83 o
   5   3   6       90.96      100.45      3.93 o
   6   3   6        0.56        2.47      1.48 o
   7   3   6      450.85      474.44     13.94 o
   8   3   6       29.13       27.16      6.19 o
   9   3   6       26.02       32.31      8.29 o
  -8   4   6       47.10       46.47      8.87 o
  -7   4   6       44.51       67.86      9.15 o
  -6   4   6       12.08        5.55      3.40 o
  -5   4   6        8.44       12.59      3.83 o
  -4   4   6      176.28      190.44     13.51 o
  -3   4   6        5.17        3.73      2.28 o
  -2   4   6      105.23      143.92      5.58 o
  -1   4   6      317.18      263.30     12.10 o
   0   4   6      159.44      141.27      6.93 o
   1   4   6        6.49        2.98      2.50 o
   2   4   6       60.63       41.95      4.01 o
   3   4   6        4.26        9.55      3.50 o
   4   4   6      193.75      174.25      6.49 o
   5   4   6        2.26        8.11      1.87 o
   6   4   6      328.51      312.38     14.68 o
   7   4   6        1.88        4.27      5.21 o
   8   4   6       19.58       16.99      4.67 o
   9   4   6        8.69        9.33      3.42 o
  -7   5   6        0.18       -0.23      4.11 o
  -6   5   6        4.03        3.65      4.25 o
  -5   5   6      137.40      161.86     11.41 o
  -4   5   6       67.32       80.34      4.08 o
  -3   5   6       14.16        7.54      2.13 o
  -2   5   6       13.07       12.40      4.18 o
  -1   5   6      146.53      144.50      4.85 o
   0   5   6      123.11      123.44      6.16 o
   1   5   6       24.99       26.36      3.71 o
   2   5   6       12.34       13.10      3.95 o
   3   5   6       52.22       46.04      5.51 o
   4   5   6      778.37      796.66     26.95 o
   5   5   6      495.14      463.46     13.60 o
   6   5   6      514.35      473.36     12.52 o
   7   5   6       22.87       13.09      5.62 o
   8   5   6       48.02       52.30      9.36 o
   9   5   6      162.33      149.93      7.72 o
  -7   6   6        3.88        2.49      4.76 o
  -6   6   6       18.41       14.32      6.19 o
  -5   6   6       18.80       26.01      7.21 o
  -4   6   6       10.69       18.34      6.79 o
  -3   6   6      120.01      130.40      6.28 o
  -2   6   6       22.70       15.55      2.82 o
  -1   6   6      298.64      308.66     11.55 o
   0   6   6       74.50       63.38      4.09 o
   1   6   6      488.49      513.53     12.55 o
   2   6   6      136.62      133.44      6.57 o
   3   6   6       47.05       37.11      5.23 o
   4   6   6      216.11      204.17      7.34 o
   5   6   6        0.04        0.87      3.62 o
   6   6   6       91.46       94.42      6.37 o
   7   6   6       28.87       26.94      7.65 o
   8   6   6       71.22       73.05     12.15 o
   9   6   6       39.28       40.50      6.48 o
  -6   7   6       22.46       36.03      6.70 o
  -5   7   6        0.47        4.43      4.34 o
  -4   7   6        2.17        3.79      4.16 o
  -3   7   6       35.25       36.82      8.27 o
  -2   7   6       81.74       87.00      3.86 o
  -1   7   6        5.84        4.11      2.75 o
   0   7   6       26.27       52.58      4.50 o
   1   7   6       51.07       69.38      7.81 o
   2   7   6      129.51      152.77      7.73 o
   3   7   6       14.78       11.78      6.47 o
   4   7   6      200.06      205.18     11.50 o
   5   7   6      151.27      159.80      7.23 o
   6   7   6        2.16        3.62      4.19 o
   7   7   6        4.15        4.81      4.04 o
   8   7   6      141.62      131.04      7.64 o
  -3   8   6       10.94       12.93      4.25 o
  -2   8   6       86.61       99.47      5.22 o
  -1   8   6       55.78       57.41      5.06 o
   0   8   6       10.95        6.02      6.54 o
   1   8   6       59.93       49.88      4.55 o
   2   8   6        5.27        7.93      3.65 o
   3   8   6       31.88       32.29      7.00 o
   4   8   6       17.03       14.32      5.22 o
   5   8   6        0.83        3.47      3.41 o
   6   8   6        4.43        4.20      4.63 o
   7   8   6       36.61       44.09      5.70 o
   8   8   6       13.75       15.29      7.25 o
  -5   9   6        9.11        9.65      6.33 o
  -4   9   6       21.06       16.31      7.07 o
  -3   9   6        4.22        2.08      4.39 o
  -2   9   6      234.23      208.33     10.39 o
  -1   9   6       80.65       63.56      7.71 o
   0   9   6        6.64        4.42      2.07 o
   1   9   6       11.81       18.13      5.23 o
   2   9   6        1.16        2.61      1.62 o
   3   9   6        6.98        6.92      4.39 o
   4   9   6       19.43       19.62      6.77 o
   5   9   6       44.71       35.91      8.29 o
   6   9   6       34.64       30.53      8.01 o
   7   9   6      150.96      152.61      8.34 o
  -4  10   6        7.33        8.36      6.65 o
  -3  10   6       25.57       17.78     12.20 o
  -2  10   6      101.20      104.12      8.08 o
  -1  10   6      132.64      143.29     10.12 o
   0  10   6       97.04       93.59      5.38 o
   1  10   6       32.30       32.12      7.96 o
   2  10   6        2.58        1.70      2.90 o
   3  10   6       42.19       40.88      7.55 o
   4  10   6      311.87      325.36     10.38 o
   5  10   6       26.64       24.67      4.59 o
   6  10   6       90.33       95.70      8.85 o
  -2  11   6       54.25       67.53      8.22 o
  -1  11   6       21.32       26.42      6.47 o
   0  11   6      314.88      327.23     14.32 o
   1  11   6       15.99       10.60      4.18 o
   2  11   6       51.29       47.01      4.51 o
   3  11   6       78.27       78.82      6.12 o
   4  11   6      110.90      118.13     10.44 o
  -1 -11   7      119.92      133.70      6.70 o
   0 -11   7        2.20        0.14      3.09 o
   1 -11   7        2.24        4.99      4.62 o
  -3 -10   7      106.09       94.19      9.38 o
  -2 -10   7       32.62       33.41      3.90 o
  -1 -10   7       60.10       72.16      4.64 o
   0 -10   7       65.10       64.92      5.54 o
   1 -10   7        1.86        4.80      3.65 o
   2 -10   7        8.10        4.16      4.34 o
   3 -10   7        8.60       11.32      5.91 o
   4 -10   7       34.47       24.71     13.12 o
  -5  -9   7       61.49       73.54     14.04 o
  -4  -9   7      144.24      139.74     11.69 o
  -3  -9   7      127.91      112.96      9.35 o
  -2  -9   7       26.97       19.25      7.00 o
  -1  -9   7      266.91      284.30     13.60 o
   0  -9   7       59.41       68.72      4.68 o
   1  -9   7      131.14      126.95      5.75 o
   2  -9   7      125.25      134.10      9.84 o
   3  -9   7       18.20       27.81      6.33 o
   4  -9   7       83.25       97.28     10.16 o
   5  -9   7        2.58        6.01      3.88 o
  -6  -8   7        0.02        5.27      6.01 o
  -5  -8   7       73.26       81.81     10.35 o
  -4  -8   7      147.24      157.24     13.44 o
  -3  -8   7      354.62      324.42     15.71 o
  -2  -8   7       23.67       17.33      3.73 o
  -1  -8   7       58.95       46.07      4.77 o
   0  -8   7      269.62      235.68     11.71 o
   1  -8   7       72.32       67.35      4.54 o
   2  -8   7       70.36       70.57      4.41 o
   3  -8   7       60.97       53.35      6.33 o
   4  -8   7       50.73       39.40      6.56 o
   5  -8   7       92.79       86.34      8.27 o
   6  -8   7       92.31       89.85     26.19 o
  -6  -7   7       10.00       11.83      6.05 o
  -5  -7   7      106.52      118.95     10.95 o
  -4  -7   7       46.90       50.63      9.65 o
  -3  -7   7      124.29      129.42      5.71 o
  -2  -7   7       19.01       14.02      3.26 o
  -1  -7   7       11.99        8.48      3.90 o
   0  -7   7        0.40        2.58      3.14 o
   1  -7   7       13.27       17.55      4.08 o
   2  -7   7      168.94      162.93      5.60 o
   3  -7   7      428.76      417.65      7.28 o
   4  -7   7      595.65      576.60      8.97 o
   5  -7   7      156.00      143.60      5.23 o
   6  -7   7      147.27      158.89      7.12 o
   7  -7   7       47.43       42.27      5.30 o
  -7  -6   7       45.13       59.73     11.09 o
  -6  -6   7        0.09        0.32      6.28 o
  -5  -6   7        6.90        5.84      2.60 o
  -4  -6   7      175.51      183.44      6.73 o
  -3  -6   7      109.56      109.33      6.86 o
  -2  -6   7      299.25      322.64     13.63 o
  -1  -6   7      724.46      742.52     12.15 o
   0  -6   7        9.53        8.44      4.01 o
   1  -6   7        7.08        5.54      4.94 o
   2  -6   7      127.15      124.78      3.72 o
   3  -6   7        3.74        5.06      1.91 o
   4  -6   7       43.20       37.40      2.49 o
   5  -6   7       23.64       27.92      3.51 o
   6  -6   7       12.63       17.36      3.55 o
   7  -6   7        0.35        1.80      2.73 o
  -7  -5   7       36.46       36.26     10.67 o
  -6  -5   7      281.15      292.59     14.18 o
  -5  -5   7      179.99      176.55     17.25 o
  -4  -5   7      782.97      782.76     23.42 o
  -3  -5   7      173.51      184.50      5.09 o
  -2  -5   7      424.33      422.22     14.46 o
  -1  -5   7       38.82       46.23      5.33 o
   0  -5   7       20.52       24.76      6.37 o
   1  -5   7      143.43      141.11      6.63 o
   2  -5   7      512.44      477.01      8.21 o
   3  -5   7     1329.59     1292.60     16.29 o
   4  -5   7       75.09       51.75      3.62 o
   5  -5   7      148.42      126.76      3.46 o
   6  -5   7       25.52       24.24      3.89 o
   7  -5   7       21.85       25.72      5.28 o
   8  -5   7        0.13        8.07      2.84 o
  -8  -4   7       28.57       21.75      5.17 o
  -7  -4   7        1.75        3.40      2.95 o
  -6  -4   7      255.68      236.64     10.49 o
  -5  -4   7      184.38      187.66     14.48 o
  -4  -4   7        0.49        0.33      2.26 o
  -3  -4   7      153.06      135.87      8.96 o
  -2  -4   7      413.95      389.46     10.27 o
  -1  -4   7      604.19      609.99     11.09 o
   0  -4   7        6.67        5.91      3.02 o
   1  -4   7        9.18       11.38      1.22 o
   2  -4   7      149.44      149.09      3.14 o
   3  -4   7       20.22       20.46      2.03 o
   4  -4   7      279.08      276.07      5.65 o
   5  -4   7       19.79       20.39      2.43 o
   6  -4   7        5.20        6.94      3.55 o
   7  -4   7       68.86       66.77      5.45 o
   8  -4   7       88.78       84.60      6.91 o
  -8  -3   7      138.75      121.00      7.15 o
  -7  -3   7        2.78        5.90      3.95 o
  -6  -3   7        0.34        7.03      3.24 o
  -5  -3   7      108.06       99.19      9.91 o
  -4  -3   7       18.13       19.73      3.51 o
  -3  -3   7       15.29       12.08      1.86 o
  -2  -3   7       71.66       58.53      2.95 o
  -1  -3   7       73.76       96.52      4.43 o
   0  -3   7      336.34      292.08      7.62 o
   1  -3   7       10.96        8.45      1.51 o
   2  -3   7      932.04      920.79     12.56 o
   3  -3   7      155.80      147.75      3.99 o
   4  -3   7      332.11      339.38      7.37 o
   5  -3   7       72.06       61.61      4.70 o
   6  -3   7       21.75       15.23      2.87 o
   7  -3   7        0.36        1.39      1.71 o
   8  -3   7       23.93       15.62      5.05 o
   9  -3   7       25.52       31.44      6.52 o
  -8  -2   7       62.88       63.71      6.62 o
  -7  -2   7       25.77       25.94      4.83 o
  -6  -2   7        7.75        9.68      4.04 o
  -5  -2   7      281.12      258.04     10.49 o
  -4  -2   7       98.30       97.59      5.23 o
  -3  -2   7        0.85        2.16      3.76 o
  -2  -2   7      128.51       96.48      3.34 o
  -1  -2   7       24.42       31.35      4.78 o
   0  -2   7      682.61      668.61      7.56 o
   1  -2   7      108.76       94.93      3.28 o
   2  -2   7      402.22      473.29      4.75 o
   3  -2   7     1214.65     1336.59     28.75 o
   4  -2   7      197.72      221.94      4.99 o
   5  -2   7      429.32      421.32      7.97 o
   6  -2   7      391.78      376.73      8.60 o
   7  -2   7       75.60       81.26      3.91 o
   8  -2   7       28.63       38.71      8.06 o
   9  -2   7        2.85        1.48      3.52 o
  -8  -1   7        6.88        5.99      3.01 o
  -7  -1   7        1.63        2.48      3.02 o
  -6  -1   7        1.53        4.65      3.09 o
  -5  -1   7       33.67       33.82      4.66 o
  -4  -1   7       10.60       11.92      3.23 o
  -3  -1   7      204.22      195.04      5.98 o
  -2  -1   7       37.66       37.91      2.40 o
  -1  -1   7      108.93      138.89      3.59 o
   0  -1   7       14.43       14.82      2.75 o
   1  -1   7        5.50       12.59      2.32 o
   2  -1   7      300.82      374.61      6.71 o
   3  -1   7      720.70      788.27      7.88 o
   4  -1   7       38.24       48.92      3.16 o
   5  -1   7        0.63        3.46      2.61 o
   6  -1   7       22.63       18.85      3.18 o
   7  -1   7       26.50       15.05      2.26 o
   8  -1   7       64.45       67.14      7.99 o
   9  -1   7       39.54       44.53      7.85 o
  -8   0   7       10.22       13.94      3.90 o
  -7   0   7       19.73       24.18      4.70 o
  -6   0   7       62.51       55.70      6.54 o
  -5   0   7       56.64       53.48      6.12 o
  -4   0   7        2.79        1.81      2.74 o
  -3   0   7      146.36      136.09      6.98 o
  -2   0   7       89.08       81.32      4.43 o
  -1   0   7      326.86      276.80      6.08 o
   0   0   7      285.38      221.75      6.67 o
   1   0   7      102.93       66.40      2.86 o
   2   0   7       46.10       28.98      2.74 o
   3   0   7      170.18      168.02      5.37 o
   4   0   7      143.52      132.89      5.29 o
   5   0   7        2.25        2.67      2.23 o
   6   0   7      103.53       71.78      4.01 o
   7   0   7       64.74       54.88      3.39 o
   8   0   7        0.02        2.32      2.05 o
   9   0   7        5.67        9.51      4.97 o
  -8   1   7        1.72        0.36      2.66 o
  -7   1   7        8.40       10.71      4.47 o
  -6   1   7       80.85       77.42      5.61 o
  -5   1   7        0.03        3.94      4.39 o
  -4   1   7       49.94       51.41      5.00 o
  -3   1   7       51.46       36.90      4.24 o
  -2   1   7      316.84      327.14      7.30 o
  -1   1   7       49.93       44.86      4.28 o
   0   1   7       54.17       65.34      3.83 o
   1   1   7        1.19        5.40      3.61 o
   2   1   7       51.16       79.09      4.08 o
   3   1   7      687.36      750.83      8.58 o
   4   1   7       11.10       16.87      2.75 o
   5   1   7       31.61       30.61      3.09 o
   6   1   7       90.21      117.00      4.99 o
   7   1   7       32.81       23.16      2.76 o
   8   1   7       65.83       64.36      7.24 o
   9   1   7       27.87       23.94      6.42 o
  -8   2   7       41.87       51.27      9.28 o
  -7   2   7       16.59       23.00      7.21 o
  -6   2   7       66.45       67.89      5.31 o
  -5   2   7       70.16       76.38      5.56 o
  -4   2   7      233.14      245.88      8.22 o
  -3   2   7      122.61      123.09      6.38 o
  -2   2   7       25.43       28.14      3.80 o
  -1   2   7      773.10      763.81     28.41 o
   0   2   7        2.30        4.84      2.27 o
   1   2   7      138.45      146.86      5.59 o
   2   2   7     1044.15     1144.37     26.56 o
   3   2   7      482.75      545.16      8.88 o
   4   2   7       69.88       55.25      3.19 o
   5   2   7        8.51       17.74      3.00 o
   6   2   7        8.58        7.05      2.44 o
   7   2   7        9.94        5.65      4.62 o
   8   2   7        5.05        2.90      2.84 o
   9   2   7      153.39      149.24     11.19 o
  -8   3   7        5.87        6.10      6.79 o
  -7   3   7        1.06        5.04      6.70 o
  -6   3   7       60.55       55.29      8.82 o
  -5   3   7      303.31      286.50      8.26 o
  -4   3   7      769.55      785.46     13.13 o
  -3   3   7      321.53      322.28     10.29 o
  -2   3   7      349.57      403.54     12.13 o
  -1   3   7      177.04      215.27      6.32 o
   0   3   7      195.30      197.47      8.31 o
   1   3   7        2.25        2.56      2.56 o
   2   3   7      172.93      173.47      6.93 o
   3   3   7       77.89       79.83      8.68 o
   4   3   7      526.92      473.41     15.12 o
   5   3   7     1159.49     1171.70     23.32 o
   6   3   7      220.40      245.16      6.61 o
   7   3   7      151.93      157.70      6.96 o
   8   3   7        3.80        2.56      2.52 o
   9   3   7      211.75      221.55      8.54 o
  -7   4   7        1.90        9.19      6.28 o
  -6   4   7        1.14        4.89      3.02 o
  -5   4   7        8.97       15.54      3.65 o
  -4   4   7      100.03       92.36      5.13 o
  -3   4   7       34.53       38.12      4.07 o
  -2   4   7        0.02        3.31      2.87 o
  -1   4   7      301.37      306.78     10.36 o
   0   4   7      394.12      466.36     11.21 o
   1   4   7      325.16      298.43     19.22 o
   2   4   7      158.06      152.62      6.61 o
   3   4   7      464.06      489.46     10.25 o
   4   4   7      290.62      279.54      9.76 o
   5   4   7      172.79      171.85      9.00 o
   6   4   7      267.61      252.14      4.87 o
   7   4   7        1.84        6.03      3.86 o
   8   4   7       28.32       30.54      7.95 o
   9   4   7      122.70      106.75     10.01 o
  -7   5   7        4.04       12.29      7.30 o
  -6   5   7       30.59       31.60      7.21 o
  -5   5   7       46.77       37.26      3.53 o
  -4   5   7       17.47       14.76      3.30 o
  -3   5   7      148.05      129.65     14.78 o
  -2   5   7      425.35      469.98     11.20 o
  -1   5   7        9.58        4.94      2.33 o
   0   5   7       40.78       40.40      4.07 o
   1   5   7        0.53        1.92      2.97 o
   2   5   7       46.62       56.02      4.98 o
   3   5   7      299.99      301.28      9.64 o
   4   5   7      497.42      471.01     12.44 o
   5   5   7      677.19      696.39     15.76 o
   6   5   7       42.57       30.03      5.19 o
   7   5   7       27.29       30.56      7.64 o
   8   5   7        0.23        2.12      3.63 o
   9   5   7        3.32        9.04      3.74 o
  -7   6   7       54.26       66.61      9.65 o
  -6   6   7       71.16       94.74      9.70 o
  -5   6   7        0.36        9.89      6.19 o
  -4   6   7       48.99       52.28      3.36 o
  -3   6   7        8.63        8.96      2.38 o
  -2   6   7       13.55       13.94      2.75 o
  -1   6   7      241.95      261.07      7.85 o
   0   6   7      250.55      297.36     16.49 o
   1   6   7      799.77      835.26     17.21 o
   2   6   7       50.88       42.00      7.23 o
   3   6   7      793.63      751.74     15.59 o
   4   6   7      522.85      553.63     13.27 o
   5   6   7       46.06       55.69      5.43 o
   6   6   7        5.24        2.09      2.66 o
   7   6   7       48.50       43.97      8.20 o
   8   6   7      165.95      179.19     13.49 o
  -6   7   7       10.60       22.27      7.90 o
  -5   7   7       24.76       32.75      6.84 o
  -4   7   7       18.97       25.68      5.91 o
  -3   7   7       13.32       17.11      2.87 o
  -2   7   7       66.44       67.92      4.34 o
  -1   7   7      132.41      167.03      5.37 o
   0   7   7      171.24      202.15      6.25 o
   1   7   7       33.61       51.91      5.75 o
   2   7   7      107.46      112.47     12.75 o
   3   7   7      514.56      517.64     19.12 o
   4   7   7      726.91      768.83     18.87 o
   5   7   7        6.11       10.84      4.22 o
   6   7   7       16.15       24.88      8.29 o
   7   7   7       77.77      100.40      8.71 o
   8   7   7       22.01       20.18      7.21 o
  -5   8   7       79.21       86.29      9.65 o
  -4   8   7       57.76       52.38      7.48 o
  -3   8   7      106.45       95.76      7.85 o
  -2   8   7        3.26        3.79      2.49 o
  -1   8   7       69.50       54.28      4.94 o
   0   8   7        4.47        4.02      3.65 o
   1   8   7        2.17        5.17      3.05 o
   2   8   7       12.39       19.29      4.71 o
   3   8   7        2.45       -0.42      3.34 o
   4   8   7       61.94       46.07      5.26 o
   5   8   7      190.06      183.67      8.50 o
   6   8   7       87.45       79.31      6.93 o
   7   8   7       61.08       65.00      9.11 o
  -4   9   7       60.32       47.35     20.00 o
  -3   9   7        8.02        5.27      5.73 o
  -2   9   7        0.29        0.00      4.30 o
  -1   9   7        1.14        2.17      2.20 o
   0   9   7      126.90      117.60      5.20 o
   1   9   7      209.05      199.47      6.98 o
   2   9   7       16.48       19.34      4.66 o
   3   9   7      100.81      102.83      7.43 o
   4   9   7        5.62        4.03      3.59 o
   5   9   7       45.97       38.16      7.62 o
   6   9   7       35.15       39.30     11.80 o
   7   9   7       12.18       22.75      4.95 o
  -3  10   7        3.91        5.82      6.65 o
  -2  10   7        2.48        2.82      3.56 o
  -1  10   7      189.30      183.57     10.76 o
   0  10   7      358.92      384.69     13.23 o
   1  10   7       33.43       36.27      7.92 o
   2  10   7        3.31        2.29      2.72 o
   3  10   7       16.23        9.31      3.70 o
   4  10   7       31.05       19.58      6.26 o
   5  10   7       58.50       45.21      8.20 o
  -1  11   7      211.26      196.46     11.64 o
   0  11   7      275.41      265.75     13.07 o
   1  11   7       63.66       74.40      6.71 o
   2  11   7        9.16        5.69      3.54 o
   3  11   7       88.26       76.98      6.95 o
   4  11   7       46.91       48.44      9.28 o
  -3 -10   8       29.81       42.68      8.04 o
  -2 -10   8      388.14      396.90      9.31 o
  -1 -10   8      167.44      166.72      6.95 o
   0 -10   8      107.37      102.77      6.02 o
   1 -10   8       18.62       28.09      5.91 o
   2 -10   8       11.57       13.58      5.73 o
   3 -10   8       52.97       61.07      7.34 o
  -4  -9   8        0.14        7.67      7.34 o
  -3  -9   8        9.03       12.20      8.78 o
  -2  -9   8        3.00        5.58      3.17 o
  -1  -9   8       73.29       75.21      5.48 o
   0  -9   8       89.44       92.82      5.24 o
   1  -9   8       20.12       28.48      4.90 o
   2  -9   8       55.90       56.91      7.02 o
   3  -9   8        4.10        5.68      4.67 o
   4  -9   8       82.47       88.83      9.84 o
   5  -9   8        1.80       12.89      6.84 o
  -5  -8   8       10.00       16.54      7.16 o
  -4  -8   8       24.49       27.49      9.28 o
  -3  -8   8      195.87      212.44     13.77 o
  -2  -8   8      226.48      217.24      7.72 o
  -1  -8   8      369.32      365.62     21.85 o
   0  -8   8       60.29       55.15      4.98 o
   1  -8   8        0.05        3.40      3.11 o
   2  -8   8       34.20       30.93      3.78 o
   3  -8   8        0.63       -0.28      4.85 o
   4  -8   8        3.19        4.25      6.24 o
   5  -8   8        0.16        7.21      4.62 o
   6  -8   8        1.96        4.30      3.83 o
  -6  -7   8      123.76      106.20     11.13 o
  -5  -7   8       36.35       52.66      9.47 o
  -4  -7   8       82.58       89.38     10.44 o
  -3  -7   8        2.28        1.64      3.22 o
  -2  -7   8        5.01        7.94      4.30 o
  -1  -7   8      162.10      165.66      6.76 o
   0  -7   8       99.80      111.52      7.07 o
   1  -7   8      130.22      113.77      5.51 o
   2  -7   8       52.55       58.88      4.18 o
   3  -7   8       35.29       38.09      3.57 o
   4  -7   8       84.60      112.25      8.36 o
   5  -7   8       20.13       16.31      6.10 o
   6  -7   8       36.67       39.54      7.30 o
   7  -7   8       11.74       18.20     11.73 o
  -7  -6   8        1.37       14.78      9.65 o
  -6  -6   8       51.37       67.77      9.52 o
  -5  -6   8       81.41       76.77      5.02 o
  -4  -6   8       19.16       19.01      3.71 o
  -3  -6   8       10.33       14.99      5.68 o
  -2  -6   8       24.16       23.19      4.33 o
  -1  -6   8       14.90       13.34      4.37 o
   0  -6   8      146.92      151.83      6.60 o
   1  -6   8      177.38      175.17      9.65 o
   2  -6   8      111.58      105.65      5.09 o
   3  -6   8       50.67       45.86      4.69 o
   4  -6   8      162.41      131.17      5.24 o
   5  -6   8      363.64      361.28     13.40 o
   6  -6   8       53.49       50.30      8.41 o
   7  -6   8        0.15        5.96      6.14 o
  -7  -5   8       17.81       10.99      7.07 o
  -6  -5   8        0.58        4.25      6.24 o
  -5  -5   8        4.63       11.18      8.45 o
  -4  -5   8      323.62      327.40      8.42 o
  -3  -5   8      214.35      203.01      7.62 o
  -2  -5   8      325.86      315.64      8.83 o
  -1  -5   8      497.68      456.59     11.54 o
   0  -5   8      382.58      357.49     15.80 o
   1  -5   8       61.36       53.44      5.15 o
   2  -5   8       32.14       29.58      1.51 o
   3  -5   8        0.71        1.40      1.56 o
   4  -5   8        7.05        5.14      2.00 o
   5  -5   8        1.56        3.97      1.76 o
   6  -5   8      303.30      328.82      8.66 o
   7  -5   8      197.29      215.35     11.04 o
   8  -5   8       35.92       45.84      5.97 o
  -7  -4   8      116.64       96.50     11.04 o
  -6  -4   8       70.73       74.52      5.40 o
  -5  -4   8       34.71       36.37      3.80 o
  -4  -4   8       26.99       31.11      6.91 o
  -3  -4   8       64.87       73.34      4.67 o
  -2  -4   8      180.75      157.19      3.07 o
  -1  -4   8       45.69       49.03      5.97 o
   0  -4   8      102.16      112.85      6.48 o
   1  -4   8      555.18      594.96      8.80 o
   2  -4   8      671.79      701.53     10.34 o
   3  -4   8      286.51      290.10      5.99 o
   4  -4   8      571.02      579.07     11.46 o
   5  -4   8       67.48       60.56      3.46 o
   6  -4   8       12.09        9.50      2.05 o
   7  -4   8      234.52      228.67     10.90 o
   8  -4   8        2.46        3.69      2.70 o
  -8  -3   8       12.27        7.62      2.89 o
  -7  -3   8        0.29        3.64      2.49 o
  -6  -3   8        4.83        3.19      4.50 o
  -5  -3   8       19.92       25.55      3.60 o
  -4  -3   8      192.54      189.33      8.96 o
  -3  -3   8        7.13        9.48      5.84 o
  -2  -3   8        8.67        6.63      1.88 o
  -1  -3   8        1.32        2.63      1.24 o
   0  -3   8        1.29        4.90      1.33 o
   1  -3   8       24.23       17.57      2.36 o
   2  -3   8      299.68      266.69      4.11 o
   3  -3   8      162.81      159.96      6.59 o
   4  -3   8       25.62       27.39      2.87 o
   5  -3   8      401.42      405.50      7.79 o
   6  -3   8       37.70       31.26      3.09 o
   7  -3   8       37.48       30.03      2.97 o
   8  -3   8       24.66       23.68      5.20 o
   9  -3   8       29.44       36.40     13.81 o
  -8  -2   8       65.89       64.75      6.12 o
  -7  -2   8       13.62       16.26      4.20 o
  -6  -2   8      109.83      112.67     10.00 o
  -5  -2   8      243.20      253.93      9.70 o
  -4  -2   8      220.82      219.02      7.37 o
  -3  -2   8      227.16      217.33      7.82 o
  -2  -2   8      102.96       91.98      4.69 o
  -1  -2   8       61.72       54.54      4.04 o
   0  -2   8      409.08      439.08      9.86 o
   1  -2   8      209.30      204.97      5.48 o
   2  -2   8      262.14      259.22      4.90 o
   3  -2   8      338.25      335.35      6.33 o
   4  -2   8      212.26      218.67      5.87 o
   5  -2   8      113.68      100.32      4.50 o
   6  -2   8      198.22      191.74      7.33 o
   7  -2   8       45.73       42.60      3.23 o
   8  -2   8       29.32       30.38      4.71 o
   9  -2   8       10.46        4.51      4.13 o
  -8  -1   8       13.33       19.75      5.29 o
  -7  -1   8       11.14        4.94      3.00 o
  -6  -1   8       84.09       73.99      5.66 o
  -5  -1   8       79.60       74.35      7.46 o
  -4  -1   8      384.36      360.96     11.23 o
  -3  -1   8      455.46      448.82     12.05 o
  -2  -1   8      314.83      273.64     22.59 o
  -1  -1   8      368.77      298.12      6.55 o
   0  -1   8       56.12       58.00      2.74 o
   1  -1   8      161.29      177.26      5.74 o
   2  -1   8      265.63      257.34      8.16 o
   3  -1   8      655.33      632.78     11.31 o
   4  -1   8      580.83      515.39     10.17 o
   5  -1   8      924.58      848.93     15.88 o
   6  -1   8      327.11      320.73      7.17 o
   7  -1   8        6.40       11.77      3.55 o
   8  -1   8       71.15       65.19      3.98 o
   9  -1   8        5.89       -0.46      3.21 o
  -8   0   8       31.76       35.90      6.56 o
  -7   0   8       19.37       32.15      6.47 o
  -6   0   8        0.02        2.66      2.87 o
  -5   0   8       54.94       48.95      5.42 o
  -4   0   8      100.58      125.94      7.25 o
  -3   0   8       52.13       50.44      6.14 o
  -2   0   8       33.87       41.10      3.82 o
  -1   0   8      135.36      143.71      6.01 o
   1   0   8      618.48      550.38      8.22 o
   2   0   8      337.38      279.16      6.75 o
   3   0   8       96.22       91.55      4.58 o
   4   0   8      159.42      154.73      4.57 o
   5   0   8      115.72       77.30      3.94 o
   6   0   8      287.18      248.20      7.71 o
   7   0   8       16.46       12.97      2.98 o
   8   0   8       55.62       55.36     10.21 o
   9   0   8      203.48      165.14      8.22 o
  -8   1   8        3.42        2.42      3.02 o
  -7   1   8       30.02       22.33      4.61 o
  -6   1   8        0.93        5.72      3.79 o
  -5   1   8        3.35        4.22      3.85 o
  -4   1   8        2.20        7.64      4.83 o
  -3   1   8       15.33       17.19      3.88 o
  -2   1   8        1.38        0.69      2.77 o
  -1   1   8       43.45       36.70      3.72 o
   0   1   8      101.99      109.60      4.57 o
   1   1   8     1127.80     1148.60     17.65 o
   2   1   8      330.73      382.11     11.13 o
   3   1   8       50.21       66.89      3.81 o
   4   1   8      171.28      163.98      4.57 o
   5   1   8      208.62      200.89      5.64 o
   6   1   8      466.01      423.22      8.45 o
   7   1   8      233.30      210.40      5.73 o
   8   1   8       47.18       47.73      4.75 o
   9   1   8      231.77      271.59     11.41 o
  -8   2   8        0.99       -0.05      4.62 o
  -7   2   8       18.84       28.97      7.74 o
  -6   2   8        0.03        3.23      2.91 o
  -5   2   8       88.28       88.56      6.12 o
  -4   2   8      567.30      567.14     30.46 o
  -3   2   8      354.82      383.89     11.46 o
  -2   2   8       20.78        9.53      3.81 o
  -1   2   8        1.20        3.85      3.29 o
   0   2   8      160.97      148.95      5.58 o
   1   2   8      123.46      138.03      5.42 o
   2   2   8      810.64      888.11     18.26 o
   3   2   8       63.83       59.75      5.14 o
   4   2   8       86.79       90.40      3.99 o
   5   2   8        4.02       12.95      3.19 o
   6   2   8      393.49      400.46      8.01 o
   7   2   8      265.16      228.45      5.82 o
   8   2   8       64.13       88.57      9.15 o
   9   2   8        0.92        2.24      3.67 o
  -7   3   8       43.33       28.92      6.74 o
  -6   3   8       17.80       23.33      7.90 o
  -5   3   8      143.50      150.47      6.97 o
  -4   3   8     1037.29     1150.06     21.25 o
  -3   3   8      595.51      649.13     22.20 o
  -2   3   8      793.08      815.17     18.56 o
  -1   3   8       17.17       22.13      4.80 o
   0   3   8      330.63      356.17      9.55 o
   1   3   8      315.12      343.68      9.10 o
   2   3   8       94.54      110.30      6.07 o
   3   3   8       81.58       75.38      5.86 o
   4   3   8      789.77      817.74     14.81 o
   5   3   8     1038.68     1041.87     11.50 o
   6   3   8      268.00      223.16      5.16 o
   7   3   8       21.00       17.01      4.75 o
   8   3   8        7.02       10.51      5.06 o
   9   3   8      101.19       91.98      8.59 o
  -7   4   8        0.08        2.03      4.43 o
  -6   4   8        0.01        7.64      3.33 o
  -5   4   8       91.07       80.24      8.92 o
  -4   4   8      576.02      609.43     11.38 o
  -3   4   8     2174.68     2407.15     32.89 o
  -2   4   8       95.72      112.89      7.02 o
  -1   4   8      248.72      186.90     13.47 o
   0   4   8      180.77      137.67      5.46 o
   1   4   8      438.07      441.31     16.63 o
   2   4   8       39.91       41.89      4.59 o
   3   4   8       35.45       45.28      5.27 o
   4   4   8     1055.30     1000.69     22.17 o
   5   4   8      217.68      187.40      6.98 o
   6   4   8      268.77      250.15     11.30 o
   7   4   8       81.39       61.71      6.77 o
   8   4   8       52.59       63.94      7.53 o
   9   4   8       61.18       74.94      8.55 o
  -7   5   8        0.03        5.08      6.84 o
  -6   5   8       79.95       88.04      9.84 o
  -5   5   8       18.89       10.77      7.32 o
  -4   5   8        4.42        8.15      2.74 o
  -3   5   8        5.19        4.73      3.28 o
  -2   5   8        9.56       10.96      3.74 o
  -1   5   8      177.58      218.01      7.67 o
   0   5   8        1.41        5.95      2.81 o
   1   5   8        5.91       11.87      3.63 o
   2   5   8      148.70      152.20     12.91 o
   3   5   8      164.38      159.85      7.13 o
   4   5   8       69.64       72.88      6.55 o
   5   5   8       24.38       18.47      4.23 o
   6   5   8      308.37      290.64     19.77 o
   7   5   8        0.03        0.26      3.40 o
   8   5   8       87.06       77.13      9.76 o
   9   5   8       66.47       55.74     10.40 o
  -6   6   8       11.27       31.55      7.81 o
  -5   6   8        0.03        2.82      4.20 o
  -4   6   8        0.11        1.11      1.68 o
  -3   6   8       17.42       17.22      3.04 o
  -2   6   8       82.28       83.10      4.59 o
  -1   6   8       14.20        8.76      2.82 o
   0   6   8      123.73      133.58      6.22 o
   1   6   8        1.34        4.58      3.62 o
   2   6   8       62.09       50.38      5.25 o
   3   6   8     1090.43     1166.35     35.34 o
   4   6   8       67.47       65.13      5.49 o
   5   6   8      320.77      316.06      9.40 o
   6   6   8       45.80       44.55      5.12 o
   7   6   8        3.99        5.00      4.07 o
   8   6   8        9.84        6.48      4.17 o
  -6   7   8        0.31        4.02      4.71 o
  -5   7   8        6.80        7.07      4.48 o
  -4   7   8        1.03       -1.94      3.88 o
  -3   7   8        7.64        8.59      2.75 o
  -2   7   8        0.74        2.69      2.38 o
  -1   7   8        3.05        2.28      2.93 o
   0   7   8       61.01       40.92      3.82 o
   1   7   8       67.32       86.53      5.84 o
   2   7   8       74.70       70.70      5.79 o
   3   7   8      108.19      108.76     11.71 o
   4   7   8       88.34       82.87      6.85 o
   5   7   8       45.82       41.15      4.99 o
   6   7   8        1.05        1.25      4.71 o
   7   7   8        2.46        4.77      3.21 o
   8   7   8       20.94       18.71      5.17 o
  -5   8   8       10.67        7.11      4.62 o
  -4   8   8       98.97       96.73     20.69 o
  -3   8   8       53.60       50.49     21.11 o
  -2   8   8       52.00       63.48      4.67 o
  -1   8   8       90.46      116.74      5.14 o
   0   8   8        3.43        9.65      3.24 o
   1   8   8      134.77      138.05      6.25 o
   2   8   8       23.65       19.39      4.40 o
   3   8   8      159.75      148.50     11.64 o
   4   8   8      272.88      272.26      8.57 o
   5   8   8       14.62       15.61      5.66 o
   6   8   8       20.45       13.49      5.39 o
   7   8   8        7.26        8.89      6.01 o
  -4   9   8       63.20       33.17     16.44 o
  -2   9   8       64.22       57.97     10.67 o
  -1   9   8        6.88       11.64      6.37 o
   0   9   8       71.42       77.88      5.54 o
   1   9   8       33.66       38.91      4.54 o
   2   9   8        8.48        4.08      2.84 o
   3   9   8       34.99       37.95      4.55 o
   4   9   8       19.65       19.69      5.51 o
   5   9   8      126.59      131.16      7.16 o
   6   9   8      113.62      132.27      7.64 o
  -3  10   8       54.69       24.62     15.66 o
  -2  10   8        1.95        7.90      4.85 o
  -1  10   8       14.75       14.83      6.98 o
   0  10   8        6.21        3.04      2.50 o
   1  10   8        8.53        5.53      3.25 o
   2  10   8       35.80       38.83      7.16 o
   3  10   8        3.82        7.23      6.54 o
   4  10   8       65.54       73.41      7.41 o
   5  10   8      162.56      166.80      9.94 o
  -1  11   8       63.50       52.61      8.36 o
   0  11   8        4.58        0.60      4.57 o
   1  11   8       15.64       10.82      3.77 o
   2  11   8       58.91       55.94      7.64 o
   3  11   8        4.75        5.98      4.62 o
  -1 -10   9        0.53        1.19      2.64 o
   0 -10   9       74.58       77.15      5.68 o
   1 -10   9      103.12      115.85      8.82 o
   2 -10   9        7.87       14.04      5.27 o
  -3  -9   9      230.69      276.93     14.87 o
  -2  -9   9       78.16       94.05     11.27 o
  -1  -9   9      157.88      156.56      6.88 o
   0  -9   9        0.54        4.77      2.93 o
   1  -9   9       82.20       77.16      6.74 o
   2  -9   9       52.78       48.50      7.39 o
   3  -9   9       75.21       66.52      8.59 o
   4  -9   9       87.68       90.68      8.68 o
  -5  -8   9       16.47       10.76      9.93 o
  -4  -8   9       54.21       45.18     12.84 o
  -3  -8   9        0.26       -2.68      7.30 o
  -2  -8   9       68.67       76.07      6.22 o
  -1  -8   9      263.27      298.06     10.95 o
   0  -8   9      143.02      141.12     11.20 o
   1  -8   9      405.85      380.72     23.28 o
   2  -8   9       71.96       86.44      5.09 o
   3  -8   9      172.59      202.84     11.87 o
   4  -8   9        2.29        0.51      4.80 o
   5  -8   9        0.09        7.11      6.37 o
  -5  -7   9       85.07       93.77     10.99 o
  -4  -7   9        0.39        5.50      6.61 o
  -3  -7   9       26.12       27.47      4.27 o
  -2  -7   9        9.08       10.51      5.16 o
  -1  -7   9       21.90       25.93      4.90 o
   0  -7   9      173.87      163.14      7.59 o
   1  -7   9        3.69        3.04      3.67 o
   2  -7   9       14.60       13.57      3.76 o
   3  -7   9        9.75        5.68      2.24 o
   4  -7   9       35.24       40.19      6.88 o
   5  -7   9      248.60      288.11     13.07 o
   6  -7   9       20.91       26.65      6.56 o
  -6  -6   9        0.31       -0.88      6.37 o
  -5  -6   9        0.58        4.21      2.73 o
  -4  -6   9        1.23        4.97      3.39 o
  -3  -6   9        3.25        4.24      3.22 o
  -2  -6   9      193.69      182.40      7.82 o
  -1  -6   9       19.73       18.43      6.35 o
   0  -6   9       24.98       22.84      7.16 o
   1  -6   9       62.87       76.82      8.55 o
   2  -6   9      243.14      229.78      6.70 o
   3  -6   9      302.21      272.32      9.91 o
   4  -6   9        2.48        1.72      1.76 o
   5  -6   9      136.87      138.23      5.06 o
   6  -6   9       96.21      111.89      6.84 o
   7  -6   9        1.68        4.18      2.28 o
  -6  -5   9        6.20        6.05      9.61 o
  -5  -5   9       45.60       51.23      9.15 o
  -4  -5   9      224.89      236.01     14.64 o
  -3  -5   9      280.63      290.77      8.49 o
  -2  -5   9       60.57       64.79      6.18 o
  -1  -5   9      142.50      125.94      6.92 o
   0  -5   9      796.45      784.50     19.03 o
   1  -5   9      116.90      142.87      6.99 o
   2  -5   9      188.82      178.00      6.29 o
   3  -5   9      212.11      195.48      4.36 o
   4  -5   9       46.36       43.34      3.96 o
   5  -5   9       17.88       19.50      2.30 o
   6  -5   9       25.51       25.46      4.16 o
   7  -5   9        2.31        3.02      2.73 o
  -7  -4   9      156.13      161.49     15.34 o
  -6  -4   9      135.70      145.93     11.55 o
  -5  -4   9      343.70      324.97     10.99 o
  -4  -4   9       45.55       48.13      9.24 o
  -3  -4   9      100.23      108.41      5.54 o
  -2  -4   9      625.45      633.51     20.97 o
  -1  -4   9      404.32      402.24      8.61 o
   0  -4   9      780.07      769.00     11.92 o
   1  -4   9      924.43      913.64     12.33 o
   2  -4   9     1050.13     1063.62     14.12 o
   3  -4   9      494.85      522.97      7.14 o
   4  -4   9       29.35       27.41      2.75 o
   5  -4   9       97.85       90.97      3.58 o
   6  -4   9      317.22      335.61      6.28 o
   7  -4   9       73.81       77.87      5.61 o
   8  -4   9      230.73      239.19      8.36 o
  -7  -3   9      271.63      267.45     19.40 o
  -6  -3   9       52.84       51.05      4.49 o
  -5  -3   9       53.60       62.45      4.55 o
  -4  -3   9       22.01       26.42      7.00 o
  -3  -3   9      983.65      953.70     55.06 o
  -2  -3   9      103.51      104.24     17.53 o
  -1  -3   9       47.91       42.71      2.21 o
   0  -3   9       58.55       61.48      4.56 o
   1  -3   9      240.80      247.81      6.25 o
   2  -3   9      554.79      540.50      9.77 o
   3  -3   9      537.52      539.69      9.06 o
   4  -3   9      200.57      227.25      5.29 o
   5  -3   9       17.24       17.86      3.06 o
   6  -3   9      427.31      419.21      8.54 o
   7  -3   9      261.71      260.07      8.90 o
   8  -3   9      155.23      173.37      7.64 o
  -7  -2   9       24.42       25.91      8.27 o
  -6  -2   9       16.08       24.70      4.94 o
  -5  -2   9       11.52       15.26      4.15 o
  -4  -2   9       35.47       43.48      4.37 o
  -3  -2   9        0.04        2.70      5.77 o
  -2  -2   9       15.78       29.97      6.99 o
  -1  -2   9       30.74       29.94      2.26 o
   0  -2   9       11.64       20.84      2.09 o
   1  -2   9       27.85       36.12      2.68 o
   2  -2   9       68.39       67.24      3.80 o
   3  -2   9       49.93       40.67      5.11 o
   4  -2   9       96.37      118.28      4.53 o
   5  -2   9      110.64      155.52      5.57 o
   6  -2   9       69.77       96.18      4.15 o
   7  -2   9      118.87      116.25      4.42 o
   8  -2   9       42.94       41.27      5.16 o
   9  -2   9       70.47       71.14      8.34 o
  -7  -1   9        5.50        4.73      2.57 o
  -6  -1   9        5.21        6.75      3.36 o
  -5  -1   9       54.17       63.06      5.89 o
  -4  -1   9      251.58      247.60     10.62 o
  -3  -1   9      120.71      128.77      5.56 o
  -2  -1   9      407.85      450.48     12.34 o
  -1  -1   9      760.94      805.16     22.91 o
   0  -1   9       41.60       37.44      2.94 o
   1  -1   9      190.21      222.73      8.22 o
   2  -1   9      192.59      201.67      4.88 o
   3  -1   9      293.72      285.99      6.13 o
   4  -1   9       36.47       27.33      3.31 o
   5  -1   9       97.85       90.95      4.70 o
   6  -1   9        0.61        3.34      2.44 o
   7  -1   9       23.06       20.50      3.12 o
   8  -1   9        0.78        1.23      1.86 o
   9  -1   9       17.59        8.98      6.24 o
  -7   0   9       15.37        8.49      3.24 o
  -6   0   9       54.86       60.84      6.56 o
  -5   0   9       65.71       67.67      5.83 o
  -4   0   9       56.97       65.59      5.88 o
  -3   0   9      125.47      134.93      6.74 o
  -2   0   9       11.59       10.04      3.08 o
  -1   0   9      170.37      159.63      8.06 o
   0   0   9      481.57      514.33     37.14 o
   1   0   9      245.58      286.96      9.12 o
   2   0   9      428.02      462.90     11.37 o
   3   0   9      128.86      118.25      4.40 o
   4   0   9      159.78      147.72      5.23 o
   5   0   9      213.54      246.39      8.46 o
   6   0   9        5.40        7.09      2.42 o
   7   0   9       46.84       48.64      3.86 o
   8   0   9       17.40       14.73      2.85 o
   9   0   9       43.29       44.76      7.82 o
  -7   1   9       44.20       50.56     11.94 o
  -6   1   9      180.50      218.12      9.37 o
  -5   1   9       20.08       23.43      5.31 o
  -4   1   9       22.30       18.71      5.11 o
  -3   1   9      198.96      181.88      7.41 o
  -2   1   9       68.83       77.99      7.40 o
  -1   1   9      168.41      200.23      7.75 o
   0   1   9      302.62      314.53      8.96 o
   1   1   9      432.77      488.14     33.81 o
   2   1   9      428.37      475.97     11.53 o
   3   1   9        5.48       13.25      3.08 o
   4   1   9      241.47      211.13     12.45 o
   5   1   9      131.06      127.48      8.89 o
   6   1   9      235.39      244.44     18.04 o
   7   1   9       86.79       92.03      8.45 o
   8   1   9       35.70       36.46      3.54 o
   9   1   9       66.61       73.97      7.06 o
  -7   2   9       13.77       26.12      6.44 o
  -6   2   9        4.25        5.95      3.50 o
  -5   2   9        0.05        2.69      3.29 o
  -4   2   9       60.73       64.08      6.21 o
  -3   2   9        1.37        1.13      3.28 o
  -2   2   9        8.96        5.48      3.04 o
  -1   2   9        2.49        1.38      2.56 o
   0   2   9      129.97      150.23      5.42 o
   1   2   9      522.92      523.22     34.67 o
   2   2   9      556.78      543.02     10.24 o
   3   2   9      658.11      653.36     11.79 o
   4   2   9        0.04        2.21      2.29 o
   5   2   9       12.75       10.02      3.15 o
   6   2   9       62.07       60.38      6.86 o
   7   2   9       79.48       81.09      4.29 o
   8   2   9      102.83       86.82      6.33 o
   9   2   9       75.79       56.31      8.05 o
  -7   3   9       11.10       13.49      7.21 o
  -6   3   9        1.13        7.90      6.79 o
  -5   3   9        6.70        7.41      3.38 o
  -4   3   9       21.42       22.62      4.38 o
  -3   3   9      153.42      146.84      7.27 o
  -2   3   9        0.08        1.54      2.54 o
  -1   3   9       22.36       26.81      6.44 o
   0   3   9       65.65       69.00      5.02 o
   1   3   9       28.37       24.49      4.33 o
   2   3   9       82.73       99.59      6.02 o
   3   3   9        9.45        9.60      4.36 o
   4   3   9        6.98        6.75      3.26 o
   5   3   9      205.23      203.94      5.84 o
   6   3   9       33.89       28.15      2.95 o
   7   3   9       94.36       75.25      5.57 o
   8   3   9       65.70       67.50      6.03 o
   9   3   9      198.41      200.76     10.62 o
  -7   4   9        4.00        6.93      5.27 o
  -6   4   9       72.44       64.35      9.28 o
  -5   4   9       13.06       10.67      4.94 o
  -4   4   9       70.77       83.45      6.40 o
  -3   4   9      176.91      173.62      6.60 o
  -2   4   9      183.41      152.23      8.22 o
  -1   4   9      127.13      146.93      5.94 o
   0   4   9        5.89        3.32      5.10 o
   1   4   9       72.95       71.03      5.70 o
   2   4   9       10.22       11.92      3.75 o
   3   4   9       16.62       23.68      5.38 o
   4   4   9        0.71        0.61      2.05 o
   5   4   9       50.45       44.70      3.48 o
   6   4   9       73.08       70.68      3.81 o
   7   4   9       11.82       15.27      4.81 o
   8   4   9       42.03       46.28      6.40 o
   9   4   9        4.75       14.50      8.59 o
  -6   5   9        1.91        4.80      4.76 o
  -5   5   9       36.69       28.83      3.45 o
  -4   5   9       63.77       68.20      9.86 o
  -3   5   9       21.06       16.02      3.83 o
  -2   5   9      138.00      126.01     14.48 o
  -1   5   9       11.65       12.89      3.58 o
   0   5   9       14.94        7.89      3.57 o
   1   5   9        5.37       12.15      6.05 o
   2   5   9      105.14       88.65      6.37 o
   3   5   9        7.22       17.22      4.71 o
   4   5   9       11.44        3.54      3.56 o
   5   5   9      243.23      246.93     11.01 o
   6   5   9        8.94       15.94      5.03 o
   7   5   9       11.97        7.25      3.63 o
   8   5   9       88.25       88.84      9.93 o
  -6   6   9       43.06       30.58      6.65 o
  -5   6   9        7.22        5.40      4.39 o
  -4   6   9       35.37       30.04      3.18 o
  -3   6   9       47.26       36.61      6.12 o
  -2   6   9      127.16      117.89      5.16 o
  -1   6   9       35.99       26.05      4.60 o
   0   6   9        4.48        9.48      3.61 o
   1   6   9        0.48        2.34      3.38 o
   2   6   9       28.88       18.51      7.71 o
   3   6   9       32.38       38.30      6.40 o
   4   6   9       72.81       67.27      5.43 o
   5   6   9      553.35      543.64     13.58 o
   6   6   9        0.66        4.08      3.42 o
   7   6   9       78.27       87.37      6.32 o
   8   6   9       79.71       87.16      9.67 o
  -5   7   9        0.28        0.05      4.02 o
  -4   7   9       24.16       32.98      9.75 o
  -3   7   9       50.07       62.23     11.92 o
  -2   7   9      133.20      148.94     10.05 o
  -1   7   9      146.54      144.42     11.13 o
   0   7   9      404.70      391.96      8.99 o
   1   7   9      239.82      211.12      7.63 o
   2   7   9      252.25      252.29     21.32 o
   3   7   9      335.14      341.54      9.82 o
   4   7   9       47.54       50.09      5.03 o
   5   7   9       34.71       34.34      8.75 o
   6   7   9       86.65       77.75      8.06 o
   7   7   9       90.95       84.08      8.02 o
  -4   8   9        5.35        2.49      4.62 o
  -3   8   9       31.50       29.38     22.91 o
  -2   8   9       59.95       80.06      4.50 o
  -1   8   9        0.47        2.56      2.10 o
   0   8   9        3.11        6.20      3.33 o
   1   8   9        3.06        4.08      3.91 o
   2   8   9      136.61      133.85      6.46 o
   3   8   9       13.83       14.40      4.13 o
   4   8   9       48.45       39.18      5.32 o
   5   8   9       12.29       18.74      4.97 o
   6   8   9       66.90       72.23      7.88 o
   7   8   9      140.78      129.84     13.65 o
  -3   9   9        9.44       17.32      6.74 o
  -1   9   9        0.00        2.63      2.59 o
   0   9   9       56.18       53.47      6.24 o
   1   9   9        3.99        2.95      2.79 o
   2   9   9       14.85       22.56      4.48 o
   3   9   9       40.25       39.58      5.19 o
   4   9   9       50.68       49.88      5.53 o
   5   9   9        8.71       11.69      4.14 o
   6   9   9        9.42       16.60      6.14 o
  -2  10   9        0.01        1.20      4.43 o
  -1  10   9        2.43        3.65      4.67 o
   0  10   9       45.89       34.27      3.94 o
   1  10   9        6.83        6.13      3.20 o
   2  10   9        0.84        3.08      2.69 o
   3  10   9       10.21       10.90      4.27 o
   4  10   9        0.02        3.47      3.82 o
   1  11   9        2.58        2.04      2.79 o
  -2  -9  10       62.64       54.14      8.87 o
  -1  -9  10        6.26        6.12      3.42 o
   0  -9  10       15.22       21.69      5.08 o
   1  -9  10        6.58       10.53      4.05 o
   2  -9  10       18.51       22.82      5.73 o
   3  -9  10        0.18        5.17      4.25 o
  -4  -8  10       71.84       65.64     11.18 o
  -3  -8  10        0.41       10.90      9.98 o
  -2  -8  10       37.70       43.07      5.36 o
  -1  -8  10       47.70       50.31      5.31 o
   0  -8  10        0.70        3.90      2.91 o
   1  -8  10       18.92       19.60      4.80 o
   2  -8  10        0.54        1.99      2.60 o
   3  -8  10       43.17       54.60      8.50 o
   4  -8  10        0.01        7.58      6.56 o
   5  -8  10      207.52      211.43     11.41 o
  -5  -7  10      130.17      122.32     11.36 o
  -4  -7  10      305.70      309.66      9.52 o
  -3  -7  10      205.45      197.33      7.69 o
  -2  -7  10      214.74      201.85      8.73 o
  -1  -7  10      118.41      113.68      6.89 o
   0  -7  10       70.49       65.45      5.38 o
   1  -7  10       49.40       55.63      4.99 o
   2  -7  10       24.17       20.84      4.08 o
   3  -7  10        4.83        8.96      3.20 o
   5  -7  10       96.05       92.85      9.38 o
   6  -7  10      292.88      316.01     14.60 o
  -5  -6  10        8.83       15.75      3.90 o
  -4  -6  10       14.70       12.81      9.15 o
  -3  -6  10        1.42        4.04      4.39 o
  -2  -6  10      110.71      101.28      6.53 o
  -1  -6  10       72.95       61.10      5.78 o
   0  -6  10       28.16       33.67      5.83 o
   1  -6  10      382.75      366.68     13.90 o
   2  -6  10      422.46      462.54     11.12 o
   3  -6  10      352.53      338.18      9.01 o
   4  -6  10       56.98       57.81      3.78 o
   5  -6  10       15.20       17.37      6.19 o
   6  -6  10       37.40       42.31      7.53 o
  -6  -5  10        0.01        1.89      6.84 o
  -5  -5  10       43.72       52.66      8.96 o
  -4  -5  10      138.92      129.30      6.83 o
  -3  -5  10      113.57      120.64     12.24 o
  -2  -5  10      263.55      247.05      8.47 o
  -1  -5  10      199.05      177.37      8.15 o
   0  -5  10      131.75      122.55     12.47 o
   1  -5  10       10.09       16.25      4.27 o
   2  -5  10      253.30      253.97      7.99 o
   3  -5  10      169.90      151.73     11.43 o
   4  -5  10       46.98       32.21      2.77 o
   5  -5  10       53.59       44.34      2.64 o
   6  -5  10        0.12        2.09      2.11 o
   7  -5  10      117.39      112.24      5.71 o
  -6  -4  10       11.53       12.56      9.19 o
  -5  -4  10       94.27      101.39     10.49 o
  -4  -4  10      305.54      326.77     14.50 o
  -3  -4  10        0.75        2.96      6.56 o
  -2  -4  10       49.86       46.66      9.98 o
  -1  -4  10        0.11        2.28      4.06 o
   0  -4  10        0.78        2.59      2.96 o
   1  -4  10      472.87      474.30      6.24 o
   2  -4  10      593.33      580.35      9.43 o
   3  -4  10       17.76       14.47      2.73 o
   4  -4  10        0.07        3.16      2.08 o
   5  -4  10       57.15       62.75      3.43 o
   6  -4  10       30.22       33.93      3.20 o
   7  -4  10      107.80      135.74      6.82 o
   8  -4  10        6.40        7.71      3.41 o
  -7  -3  10       35.23       44.72      9.89 o
  -6  -3  10       44.26       41.23      5.24 o
  -5  -3  10       10.34       13.12      3.14 o
  -4  -3  10        4.67        7.08      2.86 o
  -3  -3  10      146.89      145.37     11.43 o
  -2  -3  10       30.86       25.97      3.46 o
  -1  -3  10       20.73       14.06      5.70 o
   0  -3  10        9.47       13.25      2.17 o
   1  -3  10        0.03        5.29      3.34 o
   2  -3  10       85.02       83.09      3.05 o
   3  -3  10      299.38      303.45      5.92 o
   4  -3  10       18.88       17.74      3.21 o
   5  -3  10       87.58       95.46      4.08 o
   6  -3  10        0.36        1.78      1.95 o
   7  -3  10       57.57       59.85      5.21 o
   8  -3  10        5.18        1.86      3.90 o
  -7  -2  10        0.05        2.16      2.33 o
  -6  -2  10       47.32       35.15      4.49 o
  -5  -2  10        8.07       10.82      3.59 o
  -4  -2  10       13.39        7.20      2.70 o
  -3  -2  10        4.56        4.36      2.74 o
  -2  -2  10        2.84        0.85      2.82 o
  -1  -2  10       22.81       16.77      2.40 o
   0  -2  10       41.63       33.26      2.29 o
   1  -2  10      233.15      184.26      6.63 o
   2  -2  10        2.33        4.43      3.02 o
   3  -2  10      255.77      242.45      6.24 o
   4  -2  10      417.64      433.51     13.17 o
   5  -2  10        3.91        6.72      2.54 o
   6  -2  10       54.20       55.00      3.59 o
   7  -2  10        7.55        8.21      2.46 o
   8  -2  10       25.20       29.68      4.51 o
  -7  -1  10       28.58       28.34      6.65 o
  -6  -1  10      202.66      177.89     17.09 o
  -5  -1  10      181.13      201.95      8.57 o
  -4  -1  10       92.90      100.52      7.58 o
  -3  -1  10        0.35        3.28      2.60 o
  -2  -1  10        3.34        5.61      3.75 o
  -1  -1  10      104.71      103.14      5.31 o
   0  -1  10        6.86        2.86      2.83 o
   1  -1  10      544.06      569.75     13.59 o
   2  -1  10      423.80      457.14      9.86 o
   3  -1  10       28.82       32.83      3.85 o
   4  -1  10      201.65      222.26      6.25 o
   5  -1  10      598.21      628.62      8.94 o
   6  -1  10      389.98      384.34      8.37 o
   7  -1  10       34.66       43.29      3.65 o
   8  -1  10       28.79       24.86      4.86 o
   9  -1  10      278.23      327.87     32.22 o
  -7   0  10       14.90       12.97      4.12 o
  -6   0  10       30.70       25.00      4.75 o
  -5   0  10       19.27        9.90      3.54 o
  -4   0  10      355.47      359.65      9.57 o
  -3   0  10      181.01      176.27      8.87 o
  -2   0  10      219.14      224.96      8.60 o
  -1   0  10       55.33       43.70      4.32 o
   0   0  10       16.14       20.54      3.90 o
   1   0  10       54.01       52.33      4.78 o
   2   0  10       15.08       13.66      4.41 o
   3   0  10      124.29      120.91      4.97 o
   4   0  10      388.22      350.68      9.21 o
   5   0  10      146.59      166.11      5.49 o
   6   0  10       19.65       33.48      3.72 o
   7   0  10      192.38      196.02      5.51 o
   8   0  10        5.83        3.63      2.23 o
   9   0  10       15.47       10.34      4.47 o
  -7   1  10       10.99        4.05      3.30 o
  -6   1  10       12.95       11.23      3.38 o
  -5   1  10        0.12        9.13      3.56 o
  -4   1  10      137.22      160.34      7.32 o
  -3   1  10        2.80        6.84      3.79 o
  -2   1  10        5.78        8.92      4.07 o
  -1   1  10       36.20       41.16      4.16 o
   0   1  10       16.09       17.86      5.96 o
   1   1  10        2.92        3.87      3.39 o
   2   1  10       58.65       52.99      5.65 o
   3   1  10        6.19        9.73      3.79 o
   4   1  10       24.20       22.89      3.80 o
   5   1  10      100.26       86.72      4.89 o
   6   1  10       97.30       73.66      4.12 o
   7   1  10      171.56      165.18      5.31 o
   8   1  10       81.50       75.56      4.49 o
   9   1  10        0.71        0.67      2.15 o
  -7   2  10        9.55        4.01      3.60 o
  -6   2  10        1.93        7.68      4.15 o
  -5   2  10       22.22        9.62      3.69 o
  -4   2  10        0.33       -0.36      3.42 o
  -3   2  10      296.18      305.15      9.87 o
  -2   2  10        5.35        5.94      4.23 o
  -1   2  10       84.43       94.47      7.65 o
   0   2  10       92.48      120.98      5.69 o
   1   2  10       54.54       62.05      6.02 o
   2   2  10      114.25      124.86      8.31 o
   3   2  10      324.01      291.11     13.63 o
   4   2  10       50.05       49.92      4.10 o
   5   2  10       51.30       56.75      4.01 o
   6   2  10       61.21       43.82      3.66 o
   7   2  10       14.45       13.95      3.00 o
   8   2  10       35.42       36.11      5.00 o
   9   2  10        0.51        3.45      3.90 o
  -7   3  10       25.55       38.94      7.90 o
  -6   3  10        0.02        0.98      2.41 o
  -5   3  10        0.02       -0.59      2.98 o
  -4   3  10       23.04       30.07      4.73 o
  -3   3  10        0.02        7.00      4.02 o
  -2   3  10      184.95      191.13     11.32 o
  -1   3  10       14.29       28.05      6.36 o
   0   3  10       71.87       71.24      5.49 o
   1   3  10      370.90      343.47     10.42 o
   2   3  10     1018.80     1073.35     30.58 o
   3   3  10       31.16       32.73      5.39 o
   4   3  10       84.02       72.99      4.52 o
   5   3  10      237.83      223.38      6.79 o
   6   3  10       17.68       15.08      2.89 o
   7   3  10        5.20       -0.51      3.31 o
   8   3  10       37.94       30.06      5.87 o
   9   3  10       54.45       59.04      9.24 o
  -6   4  10      225.19      258.54     15.47 o
  -5   4  10      271.08      300.03     15.43 o
  -4   4  10      146.46      169.34     11.32 o
  -3   4  10       97.37      107.42      7.32 o
  -2   4  10        3.30        5.71      3.42 o
  -1   4  10       45.00       61.77      6.67 o
   0   4  10       62.33       68.78      5.85 o
   1   4  10      296.39      305.41      9.53 o
   2   4  10        2.00        2.59      5.64 o
   3   4  10     1531.93     1601.32     20.24 o
   4   4  10     1144.84     1254.67     23.29 o
   5   4  10      238.61      241.26     11.75 o
   6   4  10      124.19      121.74      4.42 o
   7   4  10       15.73        9.36      4.83 o
   8   4  10      335.67      386.38     12.22 o
  -6   5  10       61.83       60.88      7.90 o
  -5   5  10      309.74      310.56     14.60 o
  -4   5  10       24.43       16.05      3.56 o
  -3   5  10       25.49       24.35      4.26 o
  -2   5  10       87.47       77.49      6.26 o
  -1   5  10      436.79      461.14     17.37 o
   0   5  10       63.78       79.82      5.39 o
   1   5  10       42.08       53.63      5.03 o
   2   5  10       65.55       77.33      5.76 o
   3   5  10      278.64      263.10      8.56 o
   4   5  10      674.68      692.74     24.23 o
   5   5  10       10.79       10.76      4.50 o
   6   5  10       77.02       83.74      6.08 o
   7   5  10       41.68       61.96      6.77 o
   8   5  10      247.07      273.05     10.19 o
  -5   6  10        2.11        6.51      6.01 o
  -4   6  10        0.00        1.93      2.42 o
  -3   6  10      106.91      109.06     17.60 o
  -2   6  10       53.55       37.55      4.66 o
  -1   6  10        6.49        5.51      3.51 o
   0   6  10       35.79       35.12      4.85 o
   1   6  10       52.54       48.68      5.06 o
   2   6  10      161.41      170.10      7.28 o
   3   6  10      142.49      148.90      7.00 o
   4   6  10      317.83      363.53     10.85 o
   5   6  10       53.54       44.66      5.78 o
   6   6  10        3.49       -0.34      3.49 o
   7   6  10       80.37       90.03      6.28 o
   8   6  10       20.70       20.52      5.99 o
  -5   7  10       36.63       42.22      7.44 o
  -4   7  10        1.44        1.62      2.73 o
  -3   7  10       31.75       39.21      6.56 o
  -2   7  10       26.31       24.21      4.46 o
  -1   7  10      110.29      119.83      6.40 o
   0   7  10      106.13      112.66      6.19 o
   1   7  10       82.83       76.37      8.66 o
   2   7  10        0.32        3.62      3.90 o
   3   7  10        9.08        9.28      3.42 o
   4   7  10       44.08       55.04      6.45 o
   5   7  10       68.06       53.43      5.79 o
   6   7  10       89.49      101.05      6.62 o
   7   7  10       48.29       64.22      9.71 o
  -4   8  10        0.29        0.28      6.74 o
  -3   8  10       21.43       10.25      5.08 o
  -2   8  10       40.76       30.08      3.74 o
  -1   8  10       80.37       76.41      5.91 o
   0   8  10       58.39       55.76      6.56 o
   1   8  10      100.52      109.57      6.04 o
   2   8  10      285.67      285.10      8.81 o
   3   8  10      222.51      237.60      8.99 o
   4   8  10        0.40        2.84      3.66 o
   5   8  10       24.28       30.67      4.90 o
   6   8  10        9.25       13.64      5.00 o
  -3   9  10       32.16       23.65     18.06 o
  -2   9  10       62.92       67.12     11.04 o
  -1   9  10        9.25       15.15      6.70 o
   0   9  10        0.65        5.79      3.18 o
   1   9  10       83.07       94.82      5.72 o
   2   9  10       88.61       95.45      6.11 o
   3   9  10       54.20       40.81      5.08 o
   4   9  10       39.04       29.05      5.19 o
   5   9  10       35.41       33.12      5.64 o
  -1  10  10       46.11       52.48      7.81 o
   0  10  10       80.54       91.41     16.14 o
   1  10  10        1.25        3.11      3.90 o
   2  10  10       56.25       54.56      6.00 o
   3  10  10       37.76       48.77      5.65 o
   4  10  10       43.62       45.86      8.28 o
  -1  -9  11      127.44      141.73      7.09 o
   0  -9  11       44.88       55.79      5.37 o
   1  -9  11        0.04        4.22      2.79 o
   2  -9  11       56.15       80.79      8.68 o
  -3  -8  11       60.23       66.43     10.67 o
  -2  -8  11       59.43       55.25      6.40 o
  -1  -8  11       38.14       36.69      5.11 o
   0  -8  11       23.24       27.55      5.70 o
   1  -8  11       28.05       28.99      4.76 o
   2  -8  11       33.93       34.05      4.50 o
   3  -8  11      139.38      147.40     10.58 o
   4  -8  11       21.83       25.13      8.55 o
  -4  -7  11       18.05       12.22      3.53 o
  -3  -7  11        3.89        5.47      4.62 o
  -2  -7  11        2.53        7.66      4.31 o
  -1  -7  11        1.39        3.29      3.20 o
   0  -7  11       53.09       59.07      6.39 o
   1  -7  11       31.00       36.18      4.96 o
   2  -7  11        5.83        8.18      4.41 o
   3  -7  11       17.27       16.00      3.48 o
   4  -7  11       26.03       33.35      6.70 o
   5  -7  11       10.57       15.98      6.28 o
  -5  -6  11       31.73       33.81      4.19 o
  -4  -6  11       14.95       22.27      5.13 o
  -3  -6  11        5.31       12.38     10.02 o
  -2  -6  11       12.12       16.35      6.14 o
  -1  -6  11        0.99        5.73      3.53 o
   0  -6  11       43.14       42.18      5.30 o
   1  -6  11        9.32       11.92      6.61 o
   2  -6  11       45.50       45.58      5.22 o
   3  -6  11        0.77        4.98      2.59 o
   4  -6  11      124.42      125.20      5.37 o
   5  -6  11       15.84       12.29      7.90 o
   6  -6  11       46.68       59.64      9.52 o
  -5  -5  11        0.02        6.65      6.88 o
  -4  -5  11       25.95       20.49      4.51 o
  -3  -5  11       10.11        4.14      3.16 o
  -2  -5  11        5.82       17.41     10.30 o
  -1  -5  11       10.61        6.38      3.84 o
   0  -5  11       11.42        9.01      6.88 o
   1  -5  11      117.06      104.32      6.19 o
   2  -5  11       16.09       21.94      6.28 o
   3  -5  11        2.54        3.32      2.81 o
   4  -5  11       23.42       25.87      3.89 o
   5  -5  11        5.25        8.10      3.35 o
   6  -5  11        4.87       11.32      4.94 o
   7  -5  11       79.84       70.95      8.08 o
  -6  -4  11       32.83       13.81      6.65 o
  -5  -4  11       42.22       34.32      8.82 o
  -4  -4  11       63.53       77.28     11.32 o
  -3  -4  11       56.74       40.19     10.25 o
  -2  -4  11      630.14      609.58     12.46 o
  -1  -4  11      661.22      641.36     12.34 o
   0  -4  11       12.07        7.83      4.10 o
   1  -4  11        4.30       10.44      5.13 o
   2  -4  11      226.40      206.36      7.17 o
   3  -4  11      233.21      203.14      4.75 o
   4  -4  11        8.95       15.89      4.22 o
   5  -4  11       46.19       47.41      4.21 o
   6  -4  11      101.98      105.67      5.44 o
   7  -4  11       72.89       81.67      8.45 o
  -6  -3  11        4.58        3.93      6.51 o
  -5  -3  11       87.07       82.87     11.36 o
  -4  -3  11       57.76       57.83     11.27 o
  -3  -3  11      433.79      432.15     23.37 o
  -2  -3  11       29.96       23.80      2.85 o
  -1  -3  11      773.69      769.70     14.56 o
   0  -3  11      746.84      762.39     12.04 o
   1  -3  11      568.21      587.46     10.03 o
   2  -3  11      427.25      420.16      9.88 o
   3  -3  11       83.41       85.36      4.49 o
   4  -3  11      249.28      236.15      5.61 o
   5  -3  11       77.53       68.46      4.04 o
   6  -3  11      192.47      187.25      5.49 o
   7  -3  11       26.28       23.22      4.56 o
   8  -3  11      119.80      121.14      6.67 o
  -6  -2  11        1.16        5.89      6.56 o
  -5  -2  11        0.49        1.51      3.28 o
  -4  -2  11       22.52       20.02      4.05 o
  -3  -2  11       12.60       13.33      4.38 o
  -2  -2  11       13.81       15.26      4.14 o
  -1  -2  11        7.84        7.55      6.26 o
   0  -2  11      347.78      308.85     19.82 o
   1  -2  11      220.90      201.58      5.75 o
   2  -2  11      102.43      107.03      4.81 o
   3  -2  11       35.71       34.91      3.88 o
   4  -2  11      589.10      575.61      8.70 o
   5  -2  11      246.78      204.53      6.10 o
   6  -2  11      145.32      101.82      4.21 o
   7  -2  11       55.03       50.29      3.76 o
   8  -2  11      148.93      135.97      6.25 o
  -6  -1  11       37.43       34.86      5.68 o
  -5  -1  11       10.21       10.45      3.90 o
  -4  -1  11       31.84       41.22      4.62 o
  -3  -1  11       56.70       50.12      6.12 o
  -2  -1  11       43.21       38.20      4.44 o
  -1  -1  11       45.32       41.82      3.91 o
   0  -1  11       72.16       68.40      5.17 o
   1  -1  11        0.58        3.44      3.97 o
   2  -1  11      427.13      411.97      7.64 o
   3  -1  11      548.51      616.66     10.01 o
   4  -1  11        0.10        4.23      2.71 o
   5  -1  11       10.50       17.33      3.55 o
   6  -1  11       69.26       68.92      4.15 o
   7  -1  11        5.05        1.98      1.98 o
   8  -1  11       83.71       97.09      6.78 o
  -6   0  11       35.82       47.19      5.52 o
  -5   0  11      245.17      258.92      8.84 o
  -4   0  11      161.47      155.97      7.16 o
  -3   0  11        0.26        1.52      3.23 o
  -2   0  11        2.27        2.88      2.34 o
  -1   0  11       72.97       71.11      5.04 o
   0   0  11       99.41       99.95      5.41 o
   1   0  11       15.03       13.77      4.62 o
   2   0  11       93.05       88.38      5.94 o
   3   0  11      503.54      492.74     10.00 o
   4   0  11      622.55      582.84     10.88 o
   5   0  11      344.13      300.38      6.55 o
   6   0  11        9.17       14.31      3.21 o
   7   0  11       23.21       24.31      3.14 o
   8   0  11        5.72        4.99      2.71 o
  -6   1  11       38.73       34.94     10.65 o
  -5   1  11        4.66        5.28      3.16 o
  -4   1  11      160.44      189.66      8.05 o
  -3   1  11      141.08      147.50      9.82 o
  -2   1  11       72.56       62.82     13.90 o
  -1   1  11      747.80      756.13     12.40 o
   0   1  11      210.06      202.36     10.79 o
   1   1  11      225.31      200.59     15.04 o
   2   1  11       21.94       22.09      5.17 o
   3   1  11      117.05      108.87      5.40 o
   4   1  11      380.63      358.21      8.49 o
   5   1  11      102.24       91.69      4.58 o
   6   1  11       99.92       99.87      4.69 o
   7   1  11       58.90       55.51      5.07 o
   8   1  11      238.74      264.23      8.95 o
  -6   2  11        0.58        3.06      2.73 o
  -5   2  11        0.32       11.83      4.15 o
  -4   2  11       49.18       44.51      4.97 o
  -3   2  11       43.62       44.48      6.83 o
  -2   2  11      246.54      251.04     11.25 o
  -1   2  11      276.22      277.58     10.58 o
   0   2  11      329.62      291.34     11.69 o
   1   2  11      257.14      279.05      8.86 o
   2   2  11       11.98       23.23      6.08 o
   3   2  11       14.99       15.29      6.30 o
   4   2  11      103.14       95.79      4.74 o
   5   2  11      199.12      191.27      7.30 o
   6   2  11      268.25      247.40      6.82 o
   7   2  11      103.74      106.76      5.59 o
   8   2  11      268.17      280.86     12.75 o
  -6   3  11       25.57       18.71      4.04 o
  -5   3  11      191.32      185.48      8.52 o
  -4   3  11       21.54       21.52      5.09 o
  -3   3  11        0.31        5.53      3.94 o
  -2   3  11        0.20        2.03      3.56 o
  -1   3  11       18.29       29.08      5.02 o
   0   3  11      362.09      362.23     18.96 o
   1   3  11       26.86       36.82      7.44 o
   2   3  11      107.43       98.67      9.33 o
   3   3  11       62.43       61.91      5.06 o
   4   3  11       14.29       20.94      3.82 o
   5   3  11      374.03      382.50      8.86 o
   6   3  11      145.88      119.79      5.24 o
   7   3  11      120.85      113.54      8.29 o
   8   3  11       70.16       57.33      6.45 o
  -6   4  11        5.25        4.48      7.16 o
  -5   4  11       60.43       47.39      8.22 o
  -4   4  11      116.24      101.22      7.21 o
  -3   4  11      199.54      185.32     10.14 o
  -2   4  11        2.41        5.89      4.46 o
  -1   4  11      109.61       91.72      7.53 o
   0   4  11       16.78       16.22      5.35 o
   1   4  11       37.36       33.76      4.90 o
   2   4  11        9.18       11.62      4.34 o
   3   4  11      120.94      112.92      5.73 o
   4   4  11       45.77       39.44      5.04 o
   5   4  11        3.77        2.53      2.11 o
   6   4  11       25.98       27.73      3.68 o
   7   4  11        4.19        4.37      3.57 o
   8   4  11        4.94       13.36      5.61 o
  -5   5  11      168.11      165.42     12.10 o
  -4   5  11      441.43      465.77     18.02 o
  -3   5  11       10.46        6.49      3.73 o
  -2   5  11       48.26       51.79      6.31 o
  -1   5  11       40.47       40.88      5.14 o
   0   5  11      184.01      180.34     20.58 o
   1   5  11        8.40        5.57      3.16 o
   2   5  11       29.55       28.20      4.35 o
   3   5  11      461.27      453.54     14.71 o
   4   5  11      125.08      123.98      6.31 o
   5   5  11       87.04       81.53      4.24 o
   6   5  11       17.18       12.91      4.71 o
   7   5  11       12.24        4.41      3.70 o
   8   5  11       14.83       17.86      4.72 o
  -5   6  11        9.13       14.78      6.65 o
  -4   6  11        1.25        1.45      2.37 o
  -3   6  11       28.40       11.32      7.48 o
  -2   6  11      163.67      183.99      7.97 o
  -1   6  11       23.12       15.04      4.00 o
   0   6  11        2.94        4.02      3.93 o
   1   6  11        2.04        3.52      3.22 o
   2   6  11       27.53       20.07      4.88 o
   3   6  11      211.47      199.56      7.93 o
   4   6  11        1.05        4.94      3.44 o
   5   6  11      257.63      273.92      9.59 o
   6   6  11        7.06        5.13      6.88 o
   7   6  11       28.20       25.44      4.83 o
  -4   7  11        0.01        2.68      2.08 o
  -3   7  11       50.33       27.74      4.10 o
  -2   7  11       20.40       18.15      4.04 o
  -1   7  11        8.68       12.64      4.07 o
   0   7  11        0.28       10.30      6.10 o
   1   7  11       12.08       13.77      3.95 o
   2   7  11      319.36      319.32      9.52 o
   3   7  11      103.94      102.95      9.68 o
   4   7  11      465.19      484.73     12.32 o
   5   7  11       28.78       33.67      5.31 o
   6   7  11       24.46       25.13      5.87 o
   7   7  11       83.33       92.39      7.48 o
  -3   8  11       28.14       19.49     12.70 o
  -2   8  11       19.02       16.44      7.16 o
  -1   8  11        4.05        7.07      3.11 o
   0   8  11      185.17      187.36     16.86 o
   1   8  11        9.40        5.58      3.00 o
   2   8  11        9.17        3.22      3.76 o
   3   8  11       27.14       33.31      5.49 o
   4   8  11        7.08        1.63      3.36 o
   5   8  11        0.08        1.73      3.50 o
   6   8  11        2.48        0.58      4.55 o
  -2   9  11        6.40        2.91      4.71 o
  -1   9  11        1.48        3.93      1.96 o
   0   9  11        5.29        7.31      3.37 o
   1   9  11        0.79        2.20      3.60 o
   2   9  11       23.76       23.68      5.01 o
   3   9  11      114.79      115.06      6.76 o
   4   9  11       19.83       26.72      5.19 o
   5   9  11       33.65       38.52      7.09 o
   1  10  11        8.06       13.49      6.33 o
   2  10  11        4.11        3.05      3.72 o
  -1  -8  12       32.31       34.20      5.53 o
   0  -8  12       45.04       56.67      6.66 o
   1  -8  12       17.26       10.77      6.12 o
   2  -8  12       64.03       69.85      5.14 o
   3  -8  12       11.12       18.20      6.33 o
  -3  -7  12       23.84       23.72      7.39 o
  -2  -7  12       79.76       85.92      6.80 o
  -1  -7  12      104.94       97.25      6.34 o
   0  -7  12      323.00      308.09     10.87 o
   1  -7  12       40.20       61.75      5.53 o
   2  -7  12      198.42      230.97     12.15 o
   3  -7  12       58.92       47.65      6.28 o
   4  -7  12       43.77       42.50      7.90 o
  -4  -6  12       91.53       93.22      7.57 o
  -3  -6  12       88.39      102.63      7.03 o
  -2  -6  12       16.29       20.54      4.34 o
  -1  -6  12      102.52       94.51     13.10 o
   0  -6  12       33.39       39.60      5.22 o
   1  -6  12        0.90        2.54      4.76 o
   2  -6  12        0.03        6.93      3.56 o
   3  -6  12       11.42       11.92      3.22 o
   4  -6  12      473.95      532.45     16.54 o
   5  -6  12      160.87      176.87     10.95 o
  -5  -5  12        4.02        6.33      6.93 o
  -4  -5  12       14.40       17.46      4.21 o
  -3  -5  12      105.29       96.39      9.98 o
  -2  -5  12       64.33       63.78      6.68 o
  -1  -5  12        1.74        3.20      3.60 o
   0  -5  12       91.93      120.15     11.50 o
   1  -5  12      503.27      520.75     10.88 o
   2  -5  12      258.29      245.54      7.86 o
   3  -5  12       43.22       45.87      4.64 o
   4  -5  12      137.23      165.60      9.95 o
   5  -5  12      145.08      158.84      6.39 o
   6  -5  12       62.10       77.05      8.27 o
  -5  -4  12       91.93       81.35     13.12 o
  -4  -4  12      216.85      204.50     15.43 o
  -3  -4  12       32.44       33.31      8.68 o
  -2  -4  12        3.23        5.57      4.61 o
  -1  -4  12       63.57       60.60      6.52 o
   0  -4  12        2.59        8.64      5.02 o
   1  -4  12        1.60        3.57      3.60 o
   2  -4  12       22.11       15.34      7.32 o
   3  -4  12        3.80        7.49      3.48 o
   4  -4  12        5.16        6.34      2.71 o
   5  -4  12       18.43       19.31      3.33 o
   6  -4  12       45.97       46.51      4.63 o
   7  -4  12       26.83       33.15      4.33 o
  -5  -3  12       21.90       30.67     10.07 o
  -4  -3  12       11.62       10.58      6.74 o
  -3  -3  12      220.93      245.33     14.32 o
  -2  -3  12      138.46      156.27     13.26 o
  -1  -3  12      278.42      262.33     12.43 o
   0  -3  12      387.85      424.18     16.51 o
   1  -3  12      515.71      515.35     13.80 o
   2  -3  12      146.68      151.08      7.54 o
   3  -3  12       41.89       42.32      4.72 o
   4  -3  12       22.10       27.55      3.38 o
   5  -3  12       70.04       85.03      4.23 o
   6  -3  12       46.61       42.47      3.83 o
   7  -3  12      113.23      116.77      6.52 o
  -6  -2  12       37.40       47.72     10.95 o
  -5  -2  12       62.35       70.35     10.44 o
  -4  -2  12      625.76      629.44     31.83 o
  -3  -2  12       70.37       78.34     16.42 o
  -2  -2  12        7.68        8.77      2.35 o
  -1  -2  12       80.58       78.17      4.63 o
   0  -2  12      140.34      142.63      6.05 o
   1  -2  12      580.15      636.69      8.92 o
   2  -2  12       63.04       57.46      3.76 o
   3  -2  12       63.20       69.60      4.13 o
   4  -2  12        5.35        4.45      2.45 o
   5  -2  12      188.23      181.42      5.48 o
   6  -2  12      153.22      142.09      5.75 o
   7  -2  12      176.24      176.68      5.83 o
  -6  -1  12        2.57        5.65      4.02 o
  -5  -1  12       22.14       29.46      5.40 o
  -4  -1  12        5.47       11.96      4.44 o
  -3  -1  12       14.21       14.58      4.92 o
  -2  -1  12        2.02        1.66      2.38 o
  -1  -1  12       71.20       89.37      4.77 o
   0  -1  12       67.53       70.75      4.76 o
   1  -1  12       54.61       48.16      7.30 o
   2  -1  12       99.54       96.45      4.45 o
   3  -1  12       93.60       99.55      5.69 o
   4  -1  12        0.35        0.76      2.87 o
   5  -1  12       90.33       91.50      4.86 o
   6  -1  12       50.40       56.42      3.74 o
   7  -1  12       89.12       85.36      4.08 o
   8  -1  12      153.01      145.76      5.74 o
  -6   0  12        1.71        2.12      3.22 o
  -5   0  12        3.67        2.91      2.45 o
  -4   0  12       19.41       14.20      5.96 o
  -3   0  12      155.89      163.25     16.86 o
  -2   0  12      162.15      140.98      6.37 o
  -1   0  12       40.74       35.46      5.80 o
   0   0  12      398.31      405.48     13.05 o
   1   0  12      144.51      146.97      9.05 o
   2   0  12      314.39      317.36      8.74 o
   3   0  12      354.62      358.47      7.56 o
   4   0  12      172.24      189.06      6.22 o
   5   0  12       81.44       83.24      4.53 o
   6   0  12        7.42        8.22      2.81 o
   7   0  12       16.68       18.14      2.82 o
   8   0  12       53.01       49.48      4.92 o
  -6   1  12        1.29        2.46      2.70 o
  -5   1  12        1.97        2.83      3.93 o
  -4   1  12       13.83       13.48      4.08 o
  -3   1  12       27.53       29.94      6.32 o
  -2   1  12        9.88        4.11      3.37 o
  -1   1  12       85.28       90.09      5.12 o
   0   1  12        0.52        2.54      4.81 o
   1   1  12        8.28        6.33      6.95 o
   2   1  12      130.56      130.63      7.76 o
   3   1  12       45.29       43.87      4.20 o
   4   1  12        0.47        3.75      2.80 o
   5   1  12       35.57       35.16      4.21 o
   6   1  12        0.11        5.71      3.00 o
   7   1  12       32.35       19.83      3.18 o
   8   1  12        7.28        4.83      2.80 o
  -6   2  12        0.16        3.49      2.90 o
  -5   2  12       13.35       26.34      4.80 o
  -4   2  12       23.08       30.15      5.31 o
  -3   2  12        1.98        2.61      2.19 o
  -2   2  12       33.58       31.51      6.56 o
  -1   2  12       16.12       26.01      6.05 o
   0   2  12       90.07      142.36      8.62 o
   1   2  12       65.09       77.06      5.25 o
   2   2  12       14.33       14.86      4.30 o
   3   2  12      504.26      493.09     10.76 o
   4   2  12      241.50      264.24      6.66 o
   5   2  12       85.27       98.21      5.15 o
   6   2  12        3.75        3.43      2.45 o
   7   2  12        4.19        3.93      2.28 o
   8   2  12       66.75       72.52      6.57 o
  -5   3  12       91.47       87.43      8.48 o
  -4   3  12        6.39        2.71      3.00 o
  -3   3  12        4.45        4.44      2.55 o
  -2   3  12        2.56        4.01      3.34 o
  -1   3  12       50.11       52.54      6.17 o
   0   3  12      133.14      127.37      6.92 o
   1   3  12       90.36      111.79      5.97 o
   2   3  12       19.31       16.48      4.39 o
   3   3  12       61.35       72.13      7.11 o
   4   3  12       34.48       39.11      4.98 o
   5   3  12       42.25       39.31      4.12 o
   6   3  12       12.66       14.27      3.34 o
   7   3  12       24.95       32.30      5.64 o
   8   3  12       48.42       51.35      5.76 o
  -5   4  12        0.42        2.90      2.62 o
  -4   4  12        5.98        8.70      3.81 o
  -3   4  12       14.46       11.20      4.10 o
  -2   4  12       29.78       33.17      5.18 o
  -1   4  12      140.95      130.78      7.05 o
   0   4  12      200.87      179.23      9.52 o
   1   4  12      307.28      315.04      9.12 o
   2   4  12        4.22        6.49      3.91 o
   3   4  12       52.76       59.23      5.37 o
   4   4  12      208.96      226.14     10.21 o
   5   4  12       23.00       21.44      3.42 o
   6   4  12      103.78       96.44      7.38 o
   7   4  12      104.03      118.54      8.12 o
   8   4  12      174.32      192.33     15.47 o
  -5   5  12        1.74        2.22      2.73 o
  -4   5  12       37.46       14.60      9.65 o
  -3   5  12      147.31      165.61      8.82 o
  -2   5  12       25.63       17.90      4.34 o
  -1   5  12       16.81       20.02      4.15 o
   0   5  12        0.99        2.63      3.83 o
   1   5  12      114.92      104.01      6.31 o
   2   5  12      133.28      127.98      6.80 o
   3   5  12      189.14      183.53      7.73 o
   4   5  12       51.72       47.73      5.47 o
   5   5  12       16.42       11.64      2.58 o
   6   5  12       47.07       39.86      5.58 o
   7   5  12       65.25       63.04      6.99 o
  -4   6  12        3.83        2.45      4.53 o
  -3   6  12       52.76       40.33     12.61 o
  -2   6  12       38.53       36.38      5.97 o
  -1   6  12       15.83       14.81      3.72 o
   0   6  12        6.57        7.37      4.18 o
   1   6  12       15.06       13.72      4.17 o
   2   6  12      122.54      131.84      6.62 o
   3   6  12       89.12       98.62      6.74 o
   4   6  12       21.82       16.02      3.98 o
   5   6  12        0.00        1.49      3.56 o
   6   6  12      127.98      133.14     10.12 o
   7   6  12      204.09      220.87      9.50 o
  -3   7  12       63.78       65.13     17.78 o
  -2   7  12        9.90        5.27      4.62 o
  -1   7  12        2.58        5.86      3.83 o
   0   7  12       19.37       11.05      3.56 o
   1   7  12       60.86       43.65      5.43 o
   2   7  12       23.31       30.48      5.10 o
   3   7  12        6.28        4.77      3.47 o
   4   7  12      186.69      160.53      7.59 o
   5   7  12       44.46       43.04      5.83 o
   6   7  12       11.59       11.20      5.13 o
  -2   8  12       80.67       76.40      8.18 o
  -1   8  12       65.37       56.40      9.28 o
   0   8  12       20.14       21.85      3.90 o
   1   8  12       22.71       25.13      4.54 o
   2   8  12      108.34      119.84      7.44 o
   3   8  12      172.15      216.88      9.75 o
   4   8  12        8.81       11.14      4.48 o
   5   8  12       53.10       53.77      5.86 o
  -1   9  12       40.27       49.98      7.85 o
   0   9  12        0.98       -5.54      5.54 o
   1   9  12      168.64      150.63      9.56 o
   2   9  12       16.90       10.53      4.49 o
   3   9  12        7.85        5.93      3.62 o
   4   9  12       24.07       31.73      4.96 o
  -2  -7  13       36.65       37.92      5.26 o
  -1  -7  13       32.19       27.01      5.04 o
   0  -7  13        3.98        6.68      3.44 o
   1  -7  13        0.39        7.22      4.21 o
   2  -7  13        0.38       -2.92      3.02 o
   3  -7  13       71.42       79.02      5.47 o
  -3  -6  13       29.63       23.32      5.17 o
  -2  -6  13       21.12        9.88      5.54 o
  -1  -6  13       69.78       57.88      5.67 o
   0  -6  13        0.36        3.26      3.48 o
   2  -6  13       24.09       22.43      6.49 o
   3  -6  13       71.29       73.24      5.47 o
   4  -6  13       72.08       69.60      6.35 o
  -4  -5  13        0.84        6.88      5.34 o
  -3  -5  13       33.61       31.96      4.98 o
  -2  -5  13       13.26       12.15      5.02 o
  -1  -5  13       63.96       63.62      6.11 o
   0  -5  13      235.05      196.83     12.33 o
   1  -5  13       48.46       60.70      6.33 o
   2  -5  13       40.51       42.27      5.00 o
   3  -5  13       16.68       12.84      5.10 o
   4  -5  13       26.31       18.78      3.93 o
   5  -5  13       69.12       55.66      8.92 o
  -4  -4  13       33.51       18.20      9.84 o
  -3  -4  13       39.35       37.05      9.15 o
  -2  -4  13       22.31       29.24      6.61 o
  -1  -4  13       25.00       32.19      6.58 o
   0  -4  13       23.54       19.40      8.13 o
   1  -4  13      171.13      171.48      8.30 o
   2  -4  13      105.89      102.96      6.77 o
   3  -4  13       18.92       25.74      4.65 o
   4  -4  13       54.45       50.37      7.44 o
   5  -4  13       68.01       64.83     14.87 o
   6  -4  13       86.64       78.30      9.15 o
  -5  -3  13      167.31      146.39     14.46 o
  -4  -3  13      143.47      155.63     11.96 o
  -3  -3  13      285.16      301.60     15.98 o
  -2  -3  13       65.28       62.32     10.81 o
  -1  -3  13        2.58        3.51      6.33 o
   0  -3  13      205.36      209.36      8.95 o
   1  -3  13        0.39        1.57      2.48 o
   2  -3  13        3.00        0.63      2.08 o
   3  -3  13       27.70       33.39      3.58 o
   4  -3  13       61.05       76.80      4.69 o
   5  -3  13      130.31      148.95      4.90 o
   6  -3  13      484.15      515.57      9.95 o
   7  -3  13        0.04        1.25      2.58 o
  -5  -2  13        0.22        2.45      6.19 o
  -4  -2  13       19.65       27.21      8.08 o
  -3  -2  13      142.23      153.73     13.86 o
  -2  -2  13       65.93       72.71     10.39 o
  -1  -2  13      121.26      130.57      5.61 o
   0  -2  13       13.19        5.73      6.33 o
   1  -2  13        2.04        1.46      3.76 o
   2  -2  13        3.26        5.75      2.68 o
   3  -2  13       35.46       37.18      3.81 o
   4  -2  13      140.60      138.12      5.27 o
   5  -2  13        6.84        9.64      2.94 o
   6  -2  13        0.02        3.93      2.08 o
   7  -2  13       31.93       29.42      3.33 o
  -5  -1  13       30.81       14.07      6.07 o
  -4  -1  13        7.05        5.29      5.84 o
  -3  -1  13       66.61       69.00      9.93 o
  -2  -1  13        0.48        3.22      2.27 o
  -1  -1  13       15.21       21.10      3.68 o
   0  -1  13       11.60        8.22      3.29 o
   1  -1  13        3.19        2.85      2.48 o
   2  -1  13       10.05       11.48      3.33 o
   3  -1  13     1002.43     1015.29     16.10 o
   4  -1  13       38.15       35.83      4.26 o
   5  -1  13      121.34      109.53      4.94 o
   6  -1  13       10.67       11.35      3.22 o
   7  -1  13       21.89       25.68      3.27 o
  -5   0  13        2.19        2.01      2.62 o
  -4   0  13        1.65        5.10      3.33 o
  -3   0  13       16.58       17.32      5.66 o
  -2   0  13       67.78       68.76      4.60 o
  -1   0  13        7.48        4.02      5.31 o
   0   0  13      178.25      162.47      8.04 o
   1   0  13      164.45      153.35     12.59 o
   2   0  13        9.65        8.63      4.40 o
   3   0  13       73.87       67.42      5.01 o
   4   0  13      117.38      121.27      5.67 o
   5   0  13       55.75       52.96      3.99 o
   6   0  13        6.70        9.34      2.87 o
   7   0  13       25.82       16.04      3.44 o
  -5   1  13      105.05      114.40     13.35 o
  -4   1  13        6.30        9.55      4.01 o
  -3   1  13       17.45       20.58      8.64 o
  -2   1  13        3.85        0.42      3.09 o
  -1   1  13       53.18       60.21      4.61 o
   0   1  13      148.24      154.98      6.52 o
   1   1  13      128.28      103.52      6.26 o
   2   1  13      402.19      421.58     12.47 o
   3   1  13     1273.00     1367.96     13.82 o
   4   1  13      247.60      254.71      7.25 o
   5   1  13       55.11       64.44      4.49 o
   6   1  13       64.25       55.02      4.43 o
   7   1  13        3.71        4.51      2.53 o
  -5   2  13        0.17        3.51      2.47 o
  -4   2  13       18.72       14.81      4.85 o
  -3   2  13       34.41       27.92      6.00 o
  -2   2  13       38.12       31.14      6.82 o
  -1   2  13       37.75       44.25      6.88 o
   0   2  13        0.06        1.35      3.64 o
   1   2  13       41.55       46.03      4.83 o
   2   2  13       43.64       43.03      5.46 o
   3   2  13       37.26       37.62      4.90 o
   4   2  13        2.28        5.38      2.94 o
   5   2  13        2.06        4.28      2.98 o
   6   2  13      355.56      374.59      8.09 o
   7   2  13       86.39       89.91      5.74 o
  -5   3  13        6.24        6.90      3.51 o
  -4   3  13        1.70        7.81      3.95 o
  -3   3  13       30.05       18.12      4.90 o
  -2   3  13      159.59      141.02      8.43 o
  -1   3  13      126.91      121.33      6.88 o
   0   3  13       48.18       40.51      7.53 o
   1   3  13        0.01        1.51      3.28 o
   2   3  13       54.83       61.06      5.67 o
   3   3  13        6.75       10.47      4.42 o
   4   3  13       11.47        6.44      2.37 o
   5   3  13      113.77      109.05      5.34 o
   6   3  13       52.98       62.41      4.39 o
   7   3  13      145.82      172.65      8.47 o
  -4   4  13        0.02        4.04      2.65 o
  -3   4  13        0.07        1.31      2.26 o
  -2   4  13        1.45        1.71      2.52 o
  -1   4  13        3.66        0.34      3.30 o
   0   4  13       12.66       14.31      5.19 o
   1   4  13      130.22      129.95      6.57 o
   2   4  13       35.12       29.89      6.37 o
   3   4  13       33.97       32.47      6.84 o
   4   4  13      239.97      237.71      7.62 o
   5   4  13       39.88       31.32      3.54 o
   6   4  13        0.16        0.75      3.60 o
   7   4  13       13.40       14.60      5.15 o
  -4   5  13       68.30       46.93      7.23 o
  -3   5  13        3.50        4.64      2.90 o
  -2   5  13        4.62        7.94      4.50 o
  -1   5  13       52.90       44.21      5.03 o
   0   5  13      213.60      224.30      8.46 o
   1   5  13        4.15        6.34      4.07 o
   2   5  13      350.37      347.09     16.38 o
   3   5  13      195.74      195.06      7.89 o
   4   5  13       61.36       62.37      5.80 o
   5   5  13       11.29       14.30      2.85 o
   6   5  13        6.49       11.39      4.48 o
   7   5  13      209.46      248.24      9.98 o
  -3   6  13       13.78        3.93      4.43 o
  -2   6  13      241.61      230.64      8.61 o
  -1   6  13       23.48       21.22      3.96 o
   0   6  13       52.47       61.78     12.13 o
   1   6  13       91.08       98.32      8.34 o
   2   6  13      353.29      340.52     20.81 o
   3   6  13      230.61      221.04      9.54 o
   4   6  13        4.44        5.55      4.32 o
   5   6  13       68.33       76.83      6.07 o
   6   6  13        7.79       14.85      5.36 o
  -2   7  13        9.56       12.24      6.56 o
  -1   7  13        5.68        4.03      3.70 o
   0   7  13       10.35       27.03      4.65 o
   1   7  13       82.67       98.63      6.46 o
   2   7  13      157.01      196.26     10.49 o
   3   7  13       32.12       34.57      4.87 o
   4   7  13        6.04        7.51      5.22 o
   5   7  13       45.17       37.14      6.11 o
   0   8  13       69.57       67.46     12.52 o
   1   8  13       41.86       47.37      5.47 o
   2   8  13       40.18       48.89     11.11 o
   3   8  13        0.88        8.27      4.36 o
   4   8  13      146.02      131.88      7.71 o
  -2  -6  14       64.37       57.89      6.88 o
  -1  -6  14      200.14      185.27      9.10 o
   0  -6  14       91.01      106.99      7.78 o
   1  -6  14       76.23       93.82      8.55 o
   2  -6  14      130.68      125.70      7.71 o
   3  -6  14        1.08        1.54      2.85 o
  -3  -5  14        0.34        4.72      6.10 o
  -2  -5  14        3.67        2.79      3.71 o
  -1  -5  14        6.49        8.40      7.04 o
   0  -5  14        0.01        3.82      4.41 o
   1  -5  14       37.71       36.13      5.52 o
   2  -5  14       55.85       57.42      5.42 o
   3  -5  14      250.39      260.11      8.92 o
   4  -5  14      126.62      116.86      7.78 o
  -3  -4  14        0.71        2.08      6.47 o
  -2  -4  14       21.21       17.26      5.52 o
  -1  -4  14        0.15        4.39      4.07 o
   0  -4  14      218.71      221.67     12.13 o
   1  -4  14        0.03        0.91      3.41 o
   2  -4  14        6.82        2.35      3.81 o
   3  -4  14       50.87       53.53      5.43 o
   4  -4  14        5.03       17.23      6.61 o
   5  -4  14       21.58       20.96      3.66 o
  -4  -3  14       39.99       63.29     12.33 o
  -3  -3  14       93.24       74.28     11.83 o
  -2  -3  14      136.35      107.82     10.12 o
  -1  -3  14        0.30        2.06      3.58 o
   0  -3  14        0.01        1.59      3.50 o
   1  -3  14       93.37       90.15      6.68 o
   2  -3  14      266.91      260.19      8.43 o
   3  -3  14       24.29       30.20      5.11 o
   4  -3  14        0.12        2.66      3.17 o
   5  -3  14       10.19        9.76      4.34 o
   6  -3  14        5.59       10.19      3.76 o
  -4  -2  14      340.66      357.91     17.92 o
  -3  -2  14       79.47       72.25     10.76 o
  -2  -2  14      423.74      417.45     18.02 o
  -1  -2  14      227.70      220.25     12.61 o
   0  -2  14      440.06      453.09     22.03 o
   1  -2  14      118.88      118.78      4.86 o
   2  -2  14       33.82       45.87      3.75 o
   3  -2  14      250.05      250.31      6.22 o
   4  -2  14      137.68      134.68     10.74 o
   5  -2  14      247.11      259.28      8.66 o
   6  -2  14       73.29       71.82      5.62 o
  -4  -1  14      147.83      139.50     12.29 o
  -3  -1  14        7.00        9.18      3.22 o
  -2  -1  14      130.40      117.69      9.65 o
  -1  -1  14      297.27      295.41     14.23 o
   0  -1  14      168.21      136.96     11.36 o
   1  -1  14        2.60        4.95      3.19 o
   2  -1  14      181.69      203.39      6.37 o
   3  -1  14      195.77      173.32      7.95 o
   4  -1  14      164.58      137.76      5.92 o
   5  -1  14      210.62      183.50      6.15 o
   6  -1  14      124.01      124.19      7.35 o
   7  -1  14      103.89       94.65      4.97 o
  -4   0  14       52.49       42.11     10.65 o
  -3   0  14        2.81        3.55      2.94 o
  -2   0  14       34.44       39.63      4.42 o
  -1   0  14        8.20        9.35      3.15 o
   0   0  14       14.89        9.98      3.04 o
   1   0  14       86.28       98.62      6.33 o
   2   0  14      775.96      824.46     10.93 o
   3   0  14        0.49        3.94      2.92 o
   4   0  14       53.99       48.58      4.10 o
   5   0  14      109.75      107.09      5.96 o
   6   0  14       97.45       87.27      4.86 o
   7   0  14      206.33      205.46      9.74 o
  -4   1  14        7.95        4.56      3.46 o
  -3   1  14        0.76        2.54      1.51 o
  -2   1  14       81.70       86.89      8.04 o
  -1   1  14       12.32        9.53      3.76 o
   0   1  14       19.77       27.80      8.38 o
   1   1  14        2.58        4.25      3.74 o
   2   1  14       17.34       18.34      5.11 o
   3   1  14        6.41        1.96      3.52 o
   4   1  14       19.44       16.20      4.11 o
   5   1  14        0.22        4.42      2.78 o
   6   1  14        2.42        6.74      2.48 o
   7   1  14       25.58       21.36      3.58 o
  -4   2  14       40.91       52.95     12.82 o
  -3   2  14        6.19        6.28      3.79 o
  -2   2  14      139.78      126.22      7.37 o
  -1   2  14       49.35       42.22      6.88 o
   0   2  14      106.06      100.51      6.19 o
   1   2  14       73.55       63.01      7.25 o
   2   2  14      151.11      153.42     18.25 o
   3   2  14       59.76       54.79      5.74 o
   4   2  14       84.08       87.89      5.02 o
   5   2  14       27.86       28.52      4.04 o
   6   2  14       11.89        7.31      3.37 o
   7   2  14      103.09      109.83      6.89 o
  -4   3  14        0.72        3.79      2.59 o
  -3   3  14      110.33      119.86      8.24 o
  -2   3  14      129.40      147.29      7.47 o
  -1   3  14       24.87       28.04      5.09 o
   0   3  14       57.76       68.18      8.68 o
   1   3  14       38.25       35.42      4.71 o
   2   3  14      173.88      188.55      8.03 o
   3   3  14      197.51      211.75      7.80 o
   4   3  14       26.20       30.15      4.07 o
   5   3  14      191.65      194.76      6.71 o
   6   3  14       31.70       38.10      4.36 o
   7   3  14      197.00      170.65     16.84 o
  -4   4  14        0.31        1.93      1.92 o
  -3   4  14        0.15        5.16      3.12 o
  -2   4  14       42.76       49.84      5.37 o
  -1   4  14      184.62      183.51      8.13 o
   0   4  14        2.41        4.04      4.04 o
   1   4  14        3.55       -0.28      5.73 o
   2   4  14       44.57       54.01      5.16 o
   3   4  14       90.98       93.88      5.98 o
   4   4  14      209.24      231.45      6.99 o
   5   4  14       45.14       45.43      4.05 o
   6   4  14      146.72      154.69      8.02 o
  -3   5  14        4.49       10.13      3.86 o
  -2   5  14        0.13        5.46      3.20 o
  -1   5  14       29.86       28.78      4.78 o
   0   5  14        0.19        3.79      3.47 o
   1   5  14        0.49        0.88      3.93 o
   2   5  14      176.30      183.30     10.67 o
   3   5  14        0.02        1.41      3.52 o
   4   5  14       44.95       54.57     10.56 o
   5   5  14       49.91       51.53      6.79 o
   6   5  14       36.40       42.11      5.46 o
  -2   6  14        7.58        6.58      3.51 o
  -1   6  14        4.72        4.40      2.84 o
   0   6  14       26.39       33.80      4.97 o
   1   6  14        0.03        3.00      3.51 o
   2   6  14       33.47       27.52      5.66 o
   3   6  14       74.16       84.21      9.52 o
   4   6  14        1.13        0.83      3.47 o
   5   6  14        5.31        6.32      3.51 o
  -1   7  14        1.45        4.11      2.75 o
   0   7  14       16.17       32.64      8.04 o
   1   7  14        0.37        5.07      3.97 o
   2   7  14       16.23        8.83      4.23 o
   3   7  14        5.46        3.96      3.30 o
   4   7  14      120.66      130.74      7.20 o
   1   8  14       63.42       53.40      5.69 o
   2   8  14       45.50       35.48      4.96 o
  -1  -5  15       13.82       20.14      9.61 o
   0  -5  15        0.98        5.91      3.93 o
   1  -5  15       33.16       37.57      6.24 o
   2  -5  15        1.57        3.83      3.26 o
   3  -5  15      321.91      353.59     10.11 o
  -2  -4  15       34.49       38.46      6.46 o
  -1  -4  15       98.55      112.93      7.18 o
   0  -4  15      198.05      209.44     15.64 o
   1  -4  15      159.66      180.27     12.17 o
   2  -4  15      184.90      201.89      8.72 o
   3  -4  15      134.52      143.63      7.08 o
   4  -4  15       81.52       91.97      6.56 o
  -3  -3  15        0.44        0.37      5.68 o
  -2  -3  15        5.14       -0.18      5.68 o
  -1  -3  15      130.36      122.81      9.19 o
   0  -3  15       61.81       62.19      5.95 o
   1  -3  15       51.47       45.50      5.75 o
   2  -3  15       49.96       54.57      5.72 o
   3  -3  15      159.69      145.24     16.95 o
   4  -3  15       73.61       74.04      6.01 o
   5  -3  15       59.71       49.64      5.30 o
  -3  -2  15        8.78       11.73      6.28 o
  -2  -2  15      100.42       91.97      9.56 o
  -1  -2  15      138.51      164.08     13.86 o
   0  -2  15       68.02       58.82      6.25 o
   1  -2  15       50.36       63.85      7.00 o
   2  -2  15        0.75        2.37      4.39 o
   3  -2  15       22.70       27.85      5.49 o
   4  -2  15       41.57       40.36      3.99 o
   5  -2  15       34.72       41.50      4.38 o
  -3  -1  15        4.12        6.61      8.04 o
  -2  -1  15        0.02       -1.11      5.40 o
  -1  -1  15       51.83       59.85      4.53 o
   0  -1  15      150.76      178.53      6.81 o
   1  -1  15       21.59       19.12      3.13 o
   2  -1  15       91.75       84.53      6.33 o
   3  -1  15       76.01       89.10      7.38 o
   4  -1  15       57.81       57.87      5.43 o
   5  -1  15       18.67       28.43      5.05 o
   6  -1  15       32.23       27.72      3.85 o
  -3   0  15        0.01        1.77      2.73 o
  -2   0  15       15.29       16.11      3.58 o
  -1   0  15       14.11       14.41      4.07 o
   0   0  15       13.34       18.30      4.46 o
   1   0  15       13.08        7.46      4.12 o
   2   0  15       17.27       18.02      3.96 o
   3   0  15       68.82       61.54      5.13 o
   4   0  15       94.88       90.58      5.33 o
   5   0  15       28.17       43.74      4.88 o
   6   0  15       32.56       39.49      3.86 o
  -3   1  15       44.97       46.44     11.43 o
  -2   1  15       47.81       44.39      6.33 o
  -1   1  15      284.97      285.99      9.23 o
   0   1  15       80.57       74.71      6.03 o
   1   1  15      191.63      182.79     18.43 o
   2   1  15        3.86        8.84      3.91 o
   3   1  15       88.09       82.65      5.15 o
   4   1  15       49.94       55.07      5.01 o
   5   1  15       20.61       14.23      4.22 o
   6   1  15       66.18       68.46     10.46 o
  -3   2  15       43.41       58.88      8.06 o
  -2   2  15        4.49        5.36      3.03 o
  -1   2  15       97.53       91.83      8.04 o
   0   2  15       55.04       58.06      5.18 o
   1   2  15       52.92       53.87      4.79 o
   2   2  15      100.30       91.88      9.42 o
   3   2  15       51.31       51.82      6.60 o
   4   2  15       51.04       49.41      4.61 o
   5   2  15        0.04        2.51      2.27 o
   6   2  15       19.69        9.91      2.88 o
  -3   3  15        6.26        4.02      2.47 o
  -2   3  15        1.11        3.35      3.20 o
  -1   3  15       23.12       11.21      6.42 o
   0   3  15       18.10       18.25      6.28 o
   1   3  15       13.46       19.52      4.30 o
   2   3  15       29.02       23.89      4.59 o
   3   3  15       18.13       19.13      6.07 o
   4   3  15        3.93        8.40      2.96 o
   5   3  15      121.16      115.15      9.65 o
   6   3  15       42.56       37.32      4.64 o
  -3   4  15        5.50        6.96      3.12 o
  -2   4  15        0.85        4.59      5.08 o
  -1   4  15       22.74       19.16      5.13 o
   0   4  15        1.73       10.01      4.18 o
   1   4  15        9.27       18.39      8.22 o
   2   4  15        0.38        3.32      3.37 o
   3   4  15        1.08        5.71      3.49 o
   4   4  15        0.89        2.60      2.43 o
   5   4  15       27.97       21.24      3.98 o
  -2   5  15       36.16       31.56      4.45 o
  -1   5  15       56.84       56.71      6.52 o
   0   5  15       80.16       96.45     11.23 o
   1   5  15       26.92       25.03      4.79 o
   2   5  15       34.22       25.45      9.56 o
   3   5  15       65.90       69.66      6.85 o
   4   5  15        5.66        9.68      4.20 o
   5   5  15       50.99       44.07      6.98 o
  -1   6  15        8.23        4.88      3.72 o
   0   6  15       95.30       72.85     10.12 o
   1   6  15       40.88       41.53      8.31 o
   2   6  15       99.75      103.32      9.56 o
   3   6  15       49.06       69.84     13.30 o
   4   6  15       57.42       64.94      6.21 o
   1   7  15      148.36      118.22      7.35 o
   2   7  15       61.59       46.20      5.95 o
   0  -4  16        0.72        1.67      3.57 o
   1  -4  16       46.82       42.30      6.03 o
   2  -4  16       40.76       43.47      4.91 o
  -1  -3  16       10.91       11.35      4.41 o
   0  -3  16       23.12       14.79      5.16 o
   1  -3  16       49.90       50.61      7.26 o
   2  -3  16       28.26       37.73      8.52 o
   3  -3  16        5.06        7.85      4.55 o
   4  -3  16       19.61       22.09      7.39 o
  -2  -2  16        2.54        5.91      5.91 o
  -1  -2  16       30.31       14.09      5.13 o
   0  -2  16       84.10       79.06      7.71 o
   1  -2  16       33.61       33.47      5.32 o
   2  -2  16      167.05      191.15     17.21 o
   3  -2  16       21.05       25.21      5.22 o
   4  -2  16       59.21       61.43      5.51 o
  -2  -1  16       54.15       61.21      9.52 o
  -1  -1  16       12.56       19.86      7.25 o
   0  -1  16       16.94       17.83      7.48 o
   1  -1  16        2.17        4.17      2.43 o
   2  -1  16       13.83       14.52      3.41 o
   3  -1  16      352.51      368.29     16.89 o
   4  -1  16      109.03      120.65      5.40 o
   5  -1  16       64.83       79.57      5.11 o
  -2   0  16       73.84       67.21      6.54 o
  -1   0  16        5.94        6.20      4.18 o
   0   0  16        6.46        7.91      3.51 o
   1   0  16       46.58       43.05      8.27 o
   2   0  16      334.81      324.66     10.86 o
   3   0  16       91.66       85.28      7.32 o
   4   0  16      160.01      164.90      6.65 o
   5   0  16        6.33        9.31      3.20 o
  -2   1  16        2.48        7.95      7.44 o
  -1   1  16       11.01       10.22      3.84 o
   0   1  16        0.35        2.96      3.58 o
   1   1  16       19.72       17.41      4.57 o
   2   1  16      148.31      148.98     11.46 o
   3   1  16       49.00       49.87      4.23 o
   4   1  16       11.30        8.09      3.40 o
   5   1  16        0.35        1.69      3.19 o
  -2   2  16       18.27       13.56      8.73 o
  -1   2  16       45.74       33.54      4.72 o
   0   2  16       30.73       24.24      6.47 o
   1   2  16        5.41        9.10      4.37 o
   2   2  16      435.50      436.19     18.66 o
   3   2  16      158.17      174.22      8.51 o
   4   2  16       21.73       34.14      5.22 o
   5   2  16        2.50        2.27      2.79 o
  -2   3  16       57.05       56.74      5.73 o
  -1   3  16        9.26        8.23      3.31 o
   0   3  16       87.39      104.49     10.58 o
   1   3  16      100.18       90.31      6.44 o
   2   3  16        4.59        4.91      3.86 o
   3   3  16        0.09        3.26      3.59 o
   4   3  16        8.45       10.35      3.18 o
   5   3  16      161.32      155.87      6.69 o
  -1   4  16       33.62       49.56      5.95 o
   0   4  16       36.19       53.44      6.66 o
   1   4  16       76.38       88.28      9.79 o
   2   4  16       32.19       29.90      6.24 o
   3   4  16        5.18        5.98      3.66 o
   4   4  16      105.03      105.32      5.50 o
   0   5  16        9.94        3.62      3.71 o
   1   5  16       60.27       70.54     17.25 o
   2   5  16       74.99       82.18     11.32 o
   3   5  16      167.62      178.13      8.96 o
   1  -2  17        1.30        7.49      4.60 o
   2  -2  17       55.11       56.85      6.42 o
   0  -1  17       62.87       68.37      9.61 o
   1  -1  17        2.70        4.43      3.59 o
   2  -1  17        5.51        6.02      4.85 o
   3  -1  17        0.02        4.93      5.12 o
  -1   0  17       58.37       54.55     10.72 o
   0   0  17        1.23        8.92      4.94 o
   1   0  17       10.16        7.04      4.39 o
   2   0  17      246.04      234.99      6.97 o
   3   0  17       47.95       52.19      4.81 o
  -1   1  17        0.02        4.20      3.32 o
   0   1  17      113.09      112.20     10.53 o
   1   1  17      146.51      156.18     10.95 o
   2   1  17        6.62        8.90      3.78 o
   3   1  17      111.95      104.97      5.79 o
   0   2  17       20.11       14.94      4.86 o
   1   2  17       39.21       33.19      6.16 o
   2   2  17        4.67        2.61      4.43 o
   3   2  17       60.75       68.90      4.95 o
   0   3  17        0.61        8.54      3.97 o
   1   3  17        6.44       12.58      4.29 o
   2   3  17        1.18        7.52      4.73 o
   3   3  17        9.72       10.77      4.79 o
 
